# Supplementary material for: Comparative Genomic Characterization of the Highly Persistent and Potentially Virulent Cronobacter sakazakii ST83, CC65 Strain H322 and Other ST83 Strains
Source: Front Microbiol. 2017 Jun 26;8:1136. doi: 10.3389/fmicb.2017.01136 (PMC5483470; doi:10.3389/fmicb.2017.01136)
Supplement: Supplementary file 1 [file Table_1.XLSX]

## Sheet: Gene_Matrix_A
Supplemental Table S1. The gene differences based on strain-to-strain comparisons is shown. A “gene difference” is defined here as an 8-fold difference in the RMA summarized probe set intensities. As the gene difference between strains decreases from highest to lowest, the color changes from red to green, respectively.
Strains	32B1C	33SS8	35SS5	A31815	CQ111C.sak	CQ121C.sak	CQ122C.sak	CQ123C.sak	CQ124C.sak	CQ126C.sak	CQ127C.sak	CQ128C.sak	CQ13	CQ135Csak	CQ14	CQ15	CQ17C.sak	CQ19C.sak	CQ31C.sak	208NC.sak	254NC.sak	CQ24C.sak	CQ25C.sak	CQ26Csak _2	CQ32C.sak	CQ34C.sak	CQ35C.sak	CQ36C.sak	CQ37C.sak	CQ38C.sak	CQ40C.sak	CQ42C.sak	CQ43C.sak	CQ44C.sak	CQ45C.sak	CQ46C.sak	CQ61C.sak	Comp95B	Comp96B	CQ112C.sak	CsakBAA-894	CQ39A_2	CDC1121-73A	E772	Csak Comp62A	Csak18-01	Csak18-05-03	Csak2193-08	Csak2193-16-02
32B1C	0	152	1	273	275	275	276	288	284	278	275	282	223	180	219	219	222	215	212	192	598	564	562	561	495	503	516	508	519	499	511	507	513	493	510	506	508	587	588	560	648	440	453	382	437	630	623	572	581
33SS8	152	0	154	259	254	252	254	269	269	252	256	271	179	132	173	174	173	164	160	110	600	571	572	573	508	516	532	518	525	505	518	518	533	502	526	523	508	557	570	574	646	448	447	386	453	661	637	633	638
35SS5	1	154	0	277	278	281	283	297	297	280	284	290	228	185	225	226	227	220	218	196	605	568	570	564	501	521	517	512	524	507	516	511	518	502	512	518	505	586	601	572	654	447	457	392	435	654	640	593	597
A31815	273	259	277	0	313	317	317	332	333	319	322	327	203	183	201	201	204	202	200	219	687	677	683	673	614	625	625	617	629	613	621	617	618	615	614	621	612	644	659	686	755	523	500	497	570	657	638	648	657
CQ111C.sak	275	254	278	313	0	0	0	15	16	0	0	45	205	184	195	198	196	196	188	183	650	582	589	585	518	524	537	525	540	523	532	519	543	516	532	528	521	608	617	585	697	425	402	418	463	617	607	612	612
CQ121C.sak	275	252	281	317	0	0	0	16	16	0	0	45	196	182	195	194	195	192	187	177	654	584	592	588	530	532	540	535	544	530	539	537	542	521	537	536	530	607	618	587	696	430	406	415	463	619	608	604	606
CQ122C.sak	276	254	283	317	0	0	0	16	15	0	0	45	203	181	196	197	196	193	190	180	650	581	584	577	522	534	538	533	541	528	536	535	539	525	532	535	528	607	618	583	706	429	407	420	467	621	610	609	611
CQ123C.sak	288	269	297	332	15	16	16	0	0	16	17	61	221	199	214	216	214	207	205	198	675	611	618	604	540	552	551	550	562	545	557	558	563	547	552	558	549	629	634	608	722	448	431	435	487	642	623	623	627
CQ124C.sak	284	269	297	333	16	16	15	0	0	16	17	59	219	197	210	212	213	210	204	200	675	598	612	602	541	550	557	550	561	546	555	556	564	542	554	556	544	625	634	607	716	446	428	429	485	639	624	624	626
CQ126C.sak	278	252	280	319	0	0	0	16	16	0	0	45	201	182	194	195	195	192	187	182	654	583	590	583	527	534	537	535	542	530	536	535	539	534	532	533	530	613	613	590	703	427	408	415	467	618	605	600	598
CQ127C.sak	275	256	284	322	0	0	0	17	17	0	0	45	206	181	199	200	197	192	190	183	662	592	603	596	533	539	548	548	551	536	541	543	552	535	542	548	534	618	626	598	712	432	412	418	474	631	618	614	617
CQ128C.sak	282	271	290	327	45	45	45	61	59	45	45	0	247	224	242	243	240	234	236	224	656	601	603	597	530	538	543	532	546	530	540	537	544	534	540	540	537	613	613	601	707	447	449	430	486	660	644	647	645
CQ13	223	179	228	203	205	196	203	221	219	201	206	247	0	43	8	9	17	8	9	79	627	620	622	615	547	563	558	554	566	554	558	552	560	544	556	559	548	578	594	616	686	462	418	438	527	652	640	654	650
CQ135Csak	180	132	185	183	184	182	181	199	197	182	181	224	43	0	36	38	39	31	31	34	606	577	584	575	500	517	514	506	517	509	505	507	509	501	509	510	504	551	559	583	668	412	388	420	483	637	620	610	617
CQ14	219	173	225	201	195	195	196	214	210	194	199	242	8	36	0	0	11	1	3	70	619	622	616	616	546	550	557	549	558	551	549	544	547	546	552	550	541	590	595	617	679	453	412	427	527	646	639	645	644
CQ15	219	174	226	201	198	194	197	216	212	195	200	243	9	38	0	0	11	1	3	71	625	616	617	618	544	556	558	550	565	550	551	546	555	542	550	551	540	590	607	609	679	450	408	425	521	643	630	639	638
CQ17C.sak	222	173	227	204	196	195	196	214	213	195	197	240	17	39	11	11	0	11	12	73	624	621	623	626	547	551	556	552	559	558	550	553	550	541	548	552	541	595	597	615	692	454	415	431	511	637	637	638	645
CQ19C.sak	215	164	220	202	196	192	193	207	210	192	192	234	8	31	1	1	11	0	4	64	611	608	607	603	536	543	548	548	554	540	538	542	547	533	544	544	536	581	587	602	674	445	411	419	515	638	641	640	643
CQ31C.sak	212	160	218	200	188	187	190	205	204	187	190	236	9	31	3	3	12	4	0	64	614	606	606	610	542	542	554	543	558	543	549	540	546	533	546	545	535	582	590	605	674	445	413	428	512	641	620	635	637
208NC.sak	192	110	196	219	183	177	180	198	200	182	183	224	79	34	70	71	73	64	64	0	602	584	594	586	519	526	532	526	537	525	524	521	533	525	528	530	519	539	544	590	661	428	415	432	502	654	636	623	627
254NC.sak	598	600	605	687	650	654	650	675	675	654	662	656	627	606	619	625	624	611	614	602	0	246	248	251	158	154	159	157	154	155	157	157	159	160	158	159	161	226	229	242	166	614	591	570	581	746	736	758	772
CQ24C.sak	564	571	568	677	582	584	581	611	598	583	592	601	620	577	622	616	621	608	606	584	246	0	0	4	171	170	174	170	173	168	174	170	173	170	173	173	169	275	284	0	297	524	610	526	491	800	783	752	759
CQ25C.sak	562	572	570	683	589	592	584	618	612	590	603	603	622	584	616	617	623	607	606	594	248	0	0	4	174	175	178	175	175	173	177	174	177	172	177	177	171	284	289	0	298	522	608	521	495	786	767	736	747
CQ26Csak _2	561	573	564	673	585	588	577	604	602	583	596	597	615	575	616	618	626	603	610	586	251	4	4	0	165	167	174	166	169	165	171	170	172	164	170	171	166	275	279	5	303	517	604	521	493	785	770	735	739
CQ32C.sak	495	508	501	614	518	530	522	540	541	527	533	530	547	500	546	544	547	536	542	519	158	171	174	165	0	0	0	0	0	0	0	0	0	0	0	0	0	181	177	171	224	518	528	471	476	716	706	700	706
CQ34C.sak	503	516	521	625	524	532	534	552	550	534	539	538	563	517	550	556	551	543	542	526	154	170	175	167	0	0	0	0	0	0	0	0	0	0	0	0	0	181	179	175	225	524	527	478	484	717	708	701	706
CQ35C.sak	516	532	517	625	537	540	538	551	557	537	548	543	558	514	557	558	556	548	554	532	159	174	178	174	0	0	0	0	0	0	0	0	0	0	0	0	0	181	179	180	228	528	543	489	490	736	728	716	726
CQ36C.sak	508	518	512	617	525	535	533	550	550	535	548	532	554	506	549	550	552	548	543	526	157	170	175	166	0	0	0	0	0	0	0	0	0	0	0	0	0	181	180	174	223	528	535	489	485	738	722	716	726
CQ37C.sak	519	525	524	629	540	544	541	562	561	542	551	546	566	517	558	565	559	554	558	537	154	173	175	169	0	0	0	0	0	0	0	0	0	0	0	0	0	180	178	177	224	529	542	485	492	744	731	714	735
CQ38C.sak	499	505	507	613	523	530	528	545	546	530	536	530	554	509	551	550	558	540	543	525	155	168	173	165	0	0	0	0	0	0	0	0	0	0	0	0	0	178	177	171	224	517	533	471	476	727	706	701	710
CQ40C.sak	511	518	516	621	532	539	536	557	555	536	541	540	558	505	549	551	550	538	549	524	157	174	177	171	0	0	0	0	0	0	0	0	0	0	0	0	0	181	181	178	225	521	534	482	490	726	714	705	709
CQ42C.sak	507	518	511	617	519	537	535	558	556	535	543	537	552	507	544	546	553	542	540	521	157	170	174	170	0	0	0	0	0	0	0	0	0	0	0	0	0	177	179	173	222	523	534	483	484	732	717	706	716
CQ43C.sak	513	533	518	618	543	542	539	563	564	539	552	544	560	509	547	555	550	547	546	533	159	173	177	172	0	0	0	0	0	0	0	0	0	0	0	0	0	180	183	177	222	526	536	484	502	737	716	707	721
CQ44C.sak	493	502	502	615	516	521	525	547	542	534	535	534	544	501	546	542	541	533	533	525	160	170	172	164	0	0	0	0	0	0	0	0	0	0	0	0	0	179	177	174	225	511	527	476	482	717	708	700	713
CQ45C.sak	510	526	512	614	532	537	532	552	554	532	542	540	556	509	552	550	548	544	546	528	158	173	177	170	0	0	0	0	0	0	0	0	0	0	0	0	0	180	178	174	219	521	532	482	490	732	716	700	713
CQ46C.sak	506	523	518	621	528	536	535	558	556	533	548	540	559	510	550	551	552	544	545	530	159	173	177	171	0	0	0	0	0	0	0	0	0	0	0	0	0	181	183	178	223	525	536	482	489	734	711	704	710
CQ61C.sak	508	508	505	612	521	530	528	549	544	530	534	537	548	504	541	540	541	536	535	519	161	169	171	166	0	0	0	0	0	0	0	0	0	0	0	0	0	180	181	171	224	515	526	475	486	719	706	699	712
Comp95B	587	557	586	644	608	607	607	629	625	613	618	613	578	551	590	590	595	581	582	539	226	275	284	275	181	181	181	181	180	178	181	177	180	179	180	181	180	0	0	282	284	561	549	531	567	743	726	720	723
Comp96B	588	570	601	659	617	618	618	634	634	613	626	613	594	559	595	607	597	587	590	544	229	284	289	279	177	179	179	180	178	177	181	179	183	177	178	183	181	0	0	290	285	564	555	535	571	755	733	727	729
CQ112C.sak	560	574	572	686	585	587	583	608	607	590	598	601	616	583	617	609	615	602	605	590	242	0	0	5	171	175	180	174	177	171	178	173	177	174	174	178	171	282	290	0	302	525	603	525	497	793	780	753	752
CQ39A_2	440	448	447	523	425	430	429	448	446	427	432	447	462	412	453	450	454	445	445	428	614	524	522	517	518	524	528	528	529	517	521	523	526	511	521	525	515	561	564	525	695	0	395	383	446	619	595	603	605
CDC1121-73A	453	447	457	500	402	406	407	431	428	408	412	449	418	388	412	408	415	411	413	415	591	610	608	604	528	527	543	535	542	533	534	534	536	527	532	536	526	549	555	603	651	395	0	167	194	546	538	555	554
E772	382	386	392	497	418	415	420	435	429	415	418	430	438	420	427	425	431	419	428	432	570	526	521	521	471	478	489	489	485	471	482	483	484	476	482	482	475	531	535	525	631	383	167	0	161	570	558	563	564
Csak Comp62A	437	453	435	570	463	463	467	487	485	467	474	486	527	483	527	521	511	515	512	502	581	491	495	493	476	484	490	485	492	476	490	484	502	482	490	489	486	567	571	497	633	446	194	161	0	633	618	590	604
Csak18-01	630	661	654	657	617	619	621	642	639	618	631	660	652	637	646	643	637	638	641	654	746	800	786	785	716	717	736	738	744	727	726	732	737	717	732	734	719	743	755	793	870	619	546	570	633	0	0	91	93
Csak18-05-03	623	637	640	638	607	608	610	623	624	605	618	644	640	620	639	630	637	641	620	636	736	783	767	770	706	708	728	722	731	706	714	717	716	708	716	711	706	726	733	780	858	595	538	558	618	0	0	91	93
Csak2193-08	572	633	593	648	612	604	609	623	624	600	614	647	654	610	645	639	638	640	635	623	758	752	736	735	700	701	716	716	714	701	705	706	707	700	700	704	699	720	727	753	878	603	555	563	590	91	91	0	0
Csak2193-16-02	581	638	597	657	612	606	611	627	626	598	617	645	650	617	644	638	645	643	637	627	772	759	747	739	706	706	726	726	735	710	709	716	721	713	713	710	712	723	729	752	883	605	554	564	604	93	93	0	0
Csak29544	608	620	624	621	606	610	610	629	628	600	617	643	627	610	621	621	619	622	608	622	725	771	758	757	700	704	714	717	715	697	708	707	710	703	705	701	697	708	719	773	841	592	537	564	616	50	49	93	94
Csak18-07	614	632	636	632	601	598	605	624	623	600	615	636	633	613	628	627	628	625	618	636	738	777	759	769	699	706	722	720	728	704	713	711	711	701	716	713	703	726	731	776	846	589	530	554	618	1	1	90	93
CsakMd33g_2	504	490	525	513	494	481	494	512	509	480	497	521	521	479	513	507	512	507	494	497	655	590	578	588	540	549	555	562	570	553	547	550	557	541	553	549	548	578	594	593	722	511	477	470	511	231	226	206	206
CsakMd33s	536	520	545	548	516	506	513	538	529	507	522	547	540	502	532	527	529	525	525	516	686	624	606	609	569	575	579	587	599	572	573	578	583	575	576	575	575	604	616	627	757	545	498	492	543	241	242	214	221
CsakMD35s	527	512	535	537	505	497	505	531	524	496	514	540	532	491	526	521	519	516	510	505	683	619	611	612	567	568	577	583	587	575	576	575	580	578	571	575	574	604	615	623	756	535	490	490	529	245	246	213	216
Csak200-205	341	308	352	129	316	313	316	329	331	314	315	328	275	261	274	272	266	263	269	261	707	691	695	690	668	671	675	673	676	663	669	671	676	666	665	675	663	707	716	697	830	584	582	518	582	639	622	609	616
Csak20060625	296	272	307	207	368	368	368	352	353	368	369	376	262	209	251	255	254	248	245	240	702	712	714	708	618	625	634	624	634	622	623	623	628	614	625	624	618	670	673	716	794	528	567	539	620	659	642	626	632
Csak2010-13-32	322	303	329	109	321	316	318	333	334	318	318	335	262	246	259	257	250	251	259	255	709	680	679	673	645	653	657	655	661	647	656	651	655	649	653	654	647	691	701	683	823	575	573	493	573	617	603	586	592
Csak2010-13-33	323	299	326	110	317	313	313	322	326	309	313	330	261	243	257	253	246	246	257	251	700	663	663	666	634	644	655	643	657	636	646	645	644	635	644	644	637	679	689	670	812	563	564	491	567	600	583	570	582
Csak2010-16-01	283	248	289	136	298	295	295	307	309	296	294	315	247	197	245	248	239	231	237	205	662	629	639	630	592	609	611	606	614	599	605	606	611	602	601	606	594	643	653	634	787	522	555	483	536	602	592	557	561
Csak2010-16-11-8	285	250	288	136	295	289	291	303	304	294	293	309	248	196	241	242	239	230	235	201	654	625	632	628	590	599	610	595	609	588	595	592	600	580	600	597	592	634	645	630	776	513	552	480	533	593	586	549	562
Csak2011-12-01	271	229	273	162	251	244	251	261	259	252	254	259	203	182	197	197	198	194	197	188	613	622	630	629	569	582	591	578	583	572	582	579	584	573	583	586	575	635	642	624	725	494	512	434	534	592	571	563	575
Csak2011-12-02	333	315	337	82	377	374	379	388	394	373	381	393	240	240	249	253	243	243	254	278	723	732	742	734	675	678	686	676	689	674	686	675	682	677	683	683	673	679	691	734	838	588	567	549	620	634	611	630	639
Csak2011-12-03	334	314	341	83	377	374	381	390	396	379	380	387	242	245	254	254	249	247	258	280	723	740	742	740	677	686	684	689	691	682	685	683	685	685	685	684	679	680	693	739	849	594	579	557	625	633	624	632	648
Csak2011-12-04	304	291	311	58	348	346	348	361	362	346	350	363	215	213	223	227	215	213	227	250	721	701	705	708	642	654	659	651	667	642	656	651	655	650	652	651	648	643	657	704	804	570	540	514	596	659	640	656	667
Csak2011-12-07	346	309	344	133	309	306	312	322	324	312	314	329	276	258	270	269	264	261	266	263	699	679	690	686	654	663	676	661	672	656	661	657	665	654	665	665	652	701	709	688	815	573	579	513	577	629	612	594	610
Csak2011-21-01	298	267	303	210	370	368	369	353	356	369	373	371	260	207	260	257	252	239	248	241	707	720	727	714	625	633	634	631	639	627	630	634	635	633	630	635	631	673	676	724	804	544	573	549	619	667	656	640	646
Csak2011-21-03-01	309	276	315	219	374	369	373	361	356	373	375	383	271	221	265	266	258	254	257	249	720	723	723	721	625	636	644	631	652	631	627	629	638	619	635	632	631	677	689	728	803	540	579	551	627	665	646	632	646
Csak2012-05-01	355	346	359	161	383	382	384	397	396	385	386	400	294	264	288	289	277	279	286	286	693	652	656	657	650	665	670	664	671	659	660	657	668	646	658	662	654	687	697	660	800	525	592	581	644	633	617	635	643
Csak2012-05-02	351	337	355	160	374	374	373	390	386	379	376	390	288	263	283	284	278	278	281	280	686	647	652	654	652	660	670	657	669	654	658	652	659	645	658	659	652	686	688	659	798	512	581	572	640	630	605	627	640
Csak2012-05-04	360	344	364	163	382	380	385	402	402	385	388	404	293	266	292	292	282	278	282	287	692	655	655	664	658	670	671	666	673	669	665	662	673	653	666	660	657	685	699	669	811	520	594	591	651	643	632	639	656
Csak2012-05-05	355	341	358	165	376	377	377	394	395	379	383	393	294	260	286	284	278	277	281	282	690	647	654	654	653	669	674	661	672	656	662	661	660	646	666	664	655	686	692	659	796	518	592	581	648	624	606	629	640
Csak206N	185	105	190	209	176	178	179	193	196	177	180	223	75	33	68	70	70	62	62	0	591	571	575	572	509	519	517	514	518	513	515	509	514	512	511	516	507	529	537	572	648	431	406	416	493	636	620	610	610
Csak2151	297	263	307	282	356	360	360	344	342	362	362	312	257	203	249	252	251	238	239	240	683	691	699	685	600	608	611	608	618	605	609	607	617	604	609	607	607	648	650	696	771	525	550	526	598	726	723	695	702
Csak2156-3	195	213	201	262	166	167	165	180	178	167	170	133	217	194	214	212	211	204	201	199	622	561	564	569	513	526	538	516	539	518	521	521	532	507	527	531	521	548	555	565	669	387	414	362	444	605	591	579	596
Csak2193-02	331	291	336	251	341	338	340	327	324	339	344	348	294	249	289	287	284	279	281	261	734	704	708	700	646	650	655	647	655	641	654	651	654	647	651	655	642	687	697	708	821	552	597	511	594	679	660	629	639
Csak2193-03	280	255	283	96	342	336	338	351	354	336	340	358	227	175	221	225	217	208	217	212	657	670	677	671	599	614	616	614	618	605	612	617	613	611	608	613	605	648	663	671	781	533	543	522	581	618	598	591	600
Csak255N	185	106	191	209	176	178	175	192	193	175	178	221	73	32	66	68	70	63	60	0	595	567	574	568	504	515	516	509	528	510	512	510	512	510	509	511	510	524	538	569	647	425	403	415	488	628	613	601	608
Csak306N	185	106	192	212	176	179	179	195	195	179	179	223	77	32	68	68	71	62	61	0	591	579	579	573	510	513	520	516	522	517	514	513	516	511	513	517	513	528	532	582	654	432	409	424	501	638	629	615	615
Csak4.01C	353	334	359	105	377	377	378	388	391	379	379	393	269	250	262	265	259	252	266	283	713	749	756	745	691	692	699	696	700	695	697	698	699	682	698	697	688	721	736	747	829	598	581	574	641	665	652	664	667
Csak9368-75	285	241	287	127	251	246	250	269	265	253	255	260	196	193	191	187	187	185	192	201	689	638	639	640	586	597	602	596	607	592	598	592	603	584	599	597	590	621	630	643	747	502	513	427	543	634	611	616	631
CsakBAA-894	648	646	654	755	697	696	706	722	716	703	712	707	686	668	679	679	692	674	674	661	166	297	298	303	224	225	228	223	224	224	225	222	222	225	219	223	224	284	285	302	0	695	651	631	633	870	858	878	883
CsakE899	320	316	340	194	367	366	369	385	386	354	373	378	258	233	253	251	242	236	248	281	713	712	687	707	643	654	668	666	681	651	656	663	664	658	660	658	657	701	723	711	824	576	550	546	614	628	608	631	647
CsakMd1g	189	197	192	293	244	238	240	257	255	240	242	282	234	224	228	230	224	225	225	204	621	617	624	623	572	583	592	586	594	576	579	583	590	582	584	582	582	604	613	629	661	486	419	413	484	626	627	624	622
CsakMd5g	180	199	182	293	209	207	209	222	224	206	207	254	225	209	220	223	215	216	220	214	633	594	592	592	562	570	576	573	582	560	570	569	574	558	572	575	559	625	629	603	684	466	423	389	457	636	630	610	612
CsakMd5s	142	147	149	280	227	224	225	242	239	223	225	233	244	215	245	247	244	241	235	198	569	565	573	567	501	509	514	509	517	507	511	507	517	510	513	513	511	548	559	569	621	421	433	385	430	638	633	625	632
CsakMd6g	146	149	150	290	228	224	228	244	240	229	229	236	256	218	254	257	248	246	248	199	589	573	576	570	516	523	532	524	533	516	523	520	529	524	523	526	523	559	568	571	633	433	447	396	439	654	641	628	642
CsakMd70g	184	237	187	177	301	301	305	319	316	300	307	313	256	233	249	249	247	241	242	265	641	645	648	644	580	583	589	591	596	587	584	584	589	577	585	584	579	659	669	651	695	504	485	436	526	614	603	622	627
CsakNM1240	337	331	345	140	369	369	366	388	389	374	376	384	278	243	276	269	264	264	263	278	689	628	636	635	634	644	648	640	652	635	639	634	640	632	636	637	633	675	685	636	795	495	579	562	620	626	603	624	629
CsakNM1242	339	325	345	142	366	368	367	387	383	373	375	384	274	247	272	271	267	262	267	275	680	631	633	632	633	643	646	635	644	634	641	639	638	629	633	639	629	670	682	628	798	489	567	565	609	621	603	618	626
CsakSP291	67	156	72	267	271	263	269	253	251	271	271	273	205	168	213	213	214	207	203	181	605	566	575	580	501	507	527	512	528	506	512	509	521	497	517	517	502	557	570	574	663	438	458	397	461	648	625	617	621
CsakNM1241	589	600	602	649	636	644	642	664	658	643	654	657	637	621	631	629	626	634	632	608	273	122	123	125	250	252	257	253	257	253	256	255	254	246	253	255	251	329	329	123	335	582	657	570	557	743	728	707	717
E654C.sak	627	654	653	755	690	687	688	709	706	676	703	686	666	652	680	674	681	663	667	679	253	385	363	377	280	274	288	295	300	283	286	288	291	290	282	279	288	358	369	387	386	653	647	605	634	703	688	709	722
E657C.sak	629	657	648	764	697	686	693	718	719	675	715	693	672	661	684	675	678	666	666	697	193	314	297	312	213	214	222	231	239	216	218	233	221	228	214	216	230	296	311	319	318	666	653	604	617	704	689	706	724
J175	529	522	544	633	535	539	545	562	557	538	551	549	567	532	559	560	566	552	551	530	152	160	166	162	86	84	85	85	86	85	87	85	87	82	88	87	85	168	166	161	215	539	534	456	459	726	714	691	697
CsakEs35	504	550	507	588	523	525	534	547	548	529	540	561	556	544	551	554	567	551	544	564	701	679	683	685	632	646	640	636	646	637	638	643	640	621	640	643	619	671	684	678	768	543	528	531	547	440	439	415	408
CsakEs35	504	550	507	588	523	525	534	547	548	529	540	561	556	544	551	554	567	551	544	564	701	679	683	685	632	646	640	636	646	637	638	643	640	621	640	643	619	671	684	678	768	543	528	531	547	440	439	415	408
E755C.sak	568	583	599	640	590	576	590	608	600	583	599	579	626	590	625	622	625	609	609	617	788	674	662	671	685	685	702	706	716	688	693	691	706	685	698	691	690	709	715	675	846	506	568	486	576	454	447	415	427
E758C.sak	573	581	596	645	591	580	590	612	601	586	602	578	626	594	625	617	626	610	609	617	788	672	657	675	686	686	699	705	717	688	695	700	699	684	697	693	690	703	716	673	848	508	576	486	585	459	445	416	429
CsakCI764	599	596	604	688	558	551	560	571	573	565	562	507	635	592	626	634	608	616	617	600	781	613	614	620	695	699	712	708	709	693	705	704	711	694	706	711	698	716	712	613	857	474	540	492	539	743	723	704	715
E788C.sak	285	274	300	271	175	175	175	193	189	168	177	215	227	215	237	241	236	233	229	219	747	673	671	668	621	632	636	627	644	624	622	627	633	619	625	631	625	653	663	682	812	507	469	479	522	586	576	547	548
E893Csak	119	189	122	282	296	302	298	287	285	302	304	303	226	216	222	222	228	222	222	234	614	611	616	617	547	555	559	553	559	543	551	554	560	542	555	558	544	622	633	619	668	486	468	407	480	678	666	666	673
Csak Comp15A	424	418	438	522	490	484	495	510	514	495	502	506	455	417	447	448	438	438	433	435	578	534	540	529	492	496	510	503	511	494	494	498	505	486	498	498	495	515	521	538	637	423	479	443	442	593	591	558	567
A31	413	388	421	516	495	494	503	516	518	496	500	511	444	401	432	433	440	429	429	397	558	543	548	549	499	506	514	505	512	503	502	503	505	501	502	500	504	509	513	556	619	417	466	441	473	599	589	578	586
H322	440	411	450	551	511	514	519	546	544	513	530	527	458	433	450	449	454	454	441	433	574	557	561	566	504	516	528	517	531	504	517	508	515	507	515	518	509	510	529	557	624	437	486	460	481	594	563	567	572
H1191	422	387	428	522	509	502	510	533	524	509	515	522	455	406	450	448	455	433	437	411	563	545	548	553	503	501	520	511	521	504	506	501	518	495	514	509	499	509	510	557	638	405	468	449	465	597	583	576	593
H2399	429	407	443	529	506	504	513	531	528	512	514	523	447	414	441	437	435	431	435	423	572	556	561	567	513	518	528	523	537	515	515	520	525	512	520	519	512	514	525	568	620	436	480	450	477	588	570	558	571
H2395	277	266	278	5	312	316	316	332	330	313	318	337	201	180	192	191	189	189	194	210	693	669	673	669	608	623	627	620	625	609	618	611	617	606	616	616	605	653	669	671	759	531	508	495	583	655	637	649	656
H269	208	192	213	12	257	259	266	272	274	265	270	269	160	139	162	157	155	146	156	167	591	586	588	592	528	542	547	537	545	526	529	529	540	517	543	543	527	556	573	588	660	440	431	416	477	574	556	558	563
H482	247	230	250	47	275	273	278	290	291	278	277	296	164	147	161	160	157	153	158	174	662	643	646	645	581	584	596	584	600	580	586	585	590	578	583	585	583	625	633	649	725	499	462	475	540	703	694	709	714
H951	234	222	242	46	266	271	272	287	285	274	278	288	168	147	166	164	159	153	164	176	641	626	628	624	564	567	576	565	578	569	564	569	575	561	572	572	565	601	617	623	704	483	456	460	524	688	675	681	690
J148	183	235	193	308	317	318	320	306	305	321	323	279	260	244	255	253	254	243	254	285	632	628	642	629	575	577	586	582	590	571	583	579	589	571	583	588	578	629	629	641	681	507	490	447	512	704	698	681	685
J154	239	263	247	288	206	205	205	226	224	206	208	168	266	241	264	263	258	262	257	249	646	633	637	625	578	574	585	580	588	577	583	581	589	575	579	585	573	598	600	635	704	428	449	407	483	643	634	599	613
S1765	217	107	215	262	263	261	259	278	277	259	269	280	188	198	196	197	202	202	201	207	632	584	586	598	545	557	563	550	562	552	553	545	558	534	553	553	545	615	629	590	683	478	489	392	473	684	666	666	667
SK1180	214	102	216	256	225	223	223	233	232	223	227	242	162	129	169	171	178	168	164	142	645	584	589	596	517	528	543	534	548	525	531	528	533	518	534	531	524	563	576	590	704	434	456	404	480	646	630	610	613
SP4	265	290	267	327	281	283	285	296	292	280	285	237	253	254	268	267	271	260	262	278	669	673	682	683	607	609	628	616	627	610	615	612	621	607	618	614	611	580	591	680	723	470	503	492	562	641	629	626	635
CQ41C.mal	1319	1361	1357	1395	1367	1362	1362	1397	1381	1365	1374	1320	1351	1314	1357	1345	1347	1328	1354	1331	1636	1500	1503	1508	1472	1499	1535	1506	1531	1486	1487	1493	1526	1470	1524	1513	1506	1508	1548	1530	1664	1336	1356	1328	1382	1438	1392	1411	1407
[truncated: 65 more columns]
