# Supplementary material for: Comparative Genomic Characterization of the Highly Persistent and Potentially Virulent Cronobacter sakazakii ST83, CC65 Strain H322 and Other ST83 Strains
Source: Front Microbiol. 2017 Jun 26;8:1136. doi: 10.3389/fmicb.2017.01136 (PMC5483470; doi:10.3389/fmicb.2017.01136)
Supplement: Supplementary file 2 [file Table_2.XLSX]

## Sheet: Sheet1
Supplemental Table S2. Strain names, strain species identitiesa, source, serotype, and sequence type used
to develop the phylogenetic tree in Figure 1.
Strain Name	Species	Source	Serotype	MLST
H1191	C. sakazakii	PIF environmental isolate	csak O:7	83
H322	C. sakazakii	PIF product isolate	csak O:7	83
H2399	C. sakazakii	PIF environmental isolate	csak O:7	83
A31	C. sakazakii	PIF environmental isolate	csak O:7	83
Comp15A	C. sakazakii	Enviromental, Compliance activity 2014	csak O:7	83
SK1180	C. sakazakii	PIF environmental isolate	csak O:2	4
S1765	C. sakazakii	PIF product isolate	csak O:2	4
CQ13	C. sakazakii	PIF environment	csak O:2	4
CQ15	C. sakazakii	PIF environment	csak O:2	4
CQ14	C. sakazakii	PIF environment	csak O:2	4
CQ19	C. sakazakii	PIF environment	csak O:2	4
CQ17	C. sakazakii	PIF environment	csak O:2	4
CQ135	C. sakazakii	PIF environment	csak O:2	4
208N	C. sakazakii	Clinical, unspecified	csak O:2	4
Md6g	C. sakazakii	Fly, Musca domestica, gut	csak O:3	4
J154	C. sakazakii	Food, Spices	csak O:3	4
J148	C. sakazakii	Food, Spices	csak O:2	4
Md5g	C. sakazakii	Fly, Musca domestica, gut	csak O:2	4
E893	C. sakazakii	Clinical, unspecified	csak O:2	4
33SS8	C. sakazakii	PIF environment	csak O:2	4
H482	C. sakazakii	PIF control	csak O:2	4
A31815	C. sakazakii	PIF control	csak O:2	4
H951	C. sakazakii	PIF control	csak O:2	4
9368_75	C. sakazakii	Unknown	csak O:2	4
2193_02	C. sakazakii	Clinical, Sputum	csak O:2	4
2006_06_25	C. sakazakii	Clinical, unspecified	csak O:2	4
2011_21_03_01	C. sakazakii	Food, PIF	csak O:2	4
2011_21_01	C. sakazakii	Clinical, Cerebrospinal fluid	csak O:2	4
2151	C. sakazakii	Clinical, Cerebrospinal fluid	csak O:2	4
2012_05_04	C. sakazakii	Food, Water	csak O:4	4
2012_05_01	C. sakazakii	Food, PIF	csak O:4	4
2012_05_05	C. sakazakii	Clinical, Cerebrospinal fluid	csak O:4	4
2012_05_02	C. sakazakii	Food, PIF, Reconstituted bottle	csak O:4	4
NM1240	C. sakazakii	Clinical, Cerebrospinal fluid	csak O:4	4
NM1242	C. sakazakii	Clinical, Brain	csak O:4	4
E899	C. sakazakii	Clinical, unspecified	csak O:2	4
4_01C_5ug	C. sakazakii	Food, PIF	csak O:2	4
200_205	C. sakazakii	Clinical, Cerebrospinal fluid	csak O:2	4
2010_16_01	C. sakazakii	Clinical, Brain exudate	csak O:2	4
2193_03	C. sakazakii	Clinical, Cerebrospinal fluid	csak O:2	4
2011_12_01	C. sakazakii	Clinical, Cerebrospinal fluid	csak O:2	4
2011_12_07	C. sakazakii	Clinical, Cerebrospinal fluid	csak O:2	4
2010_16_11_8	C. sakazakii	Environmental, Baby pacifier	csak O:2	4
2010_13_33	C. sakazakii	Clinical, Blood	csak O:2	4
2010_13_32	C. sakazakii	Clinical, Cerebrospinal fluid	csak O:2	4
2011_12_04	C. sakazakii	Food, PIF	csak O:2	4
2011_12_02	C. sakazakii	Clinical, Cerebrospinal fluid	csak O:2	4
2011_12_03	C. sakazakii	Clinical, Rectal swab, Stool	csak O:2	4
H2395	C. sakazakii	PIF environmental isolate	csak O:2	4
306N	C. sakazakii	Clinical, unspecified	csak O:2	4
206N	C. sakazakii	Clinical, unspecified	csak O:2	4
255N	C. sakazakii	Clinical, unspecified	csak O:2	4
CQ31	C. sakazakii	PIF environment	csak O:2	4
E788	C. sakazakii	Clinical, unspecified	csak O:2	4
CQ128	C. sakazakii	PIF environment	csak O:3	4
CQ126	C. sakazakii	PIF environment	csak O:3	4
CQ122	C. sakazakii	PIF environment	csak O:3	4
CQ121	C. sakazakii	PIF environment	csak O:3	4
CQ123	C. sakazakii	PIF environment	csak O:3	4
CQ124	C. sakazakii	PIF environment	csak O:3	4
CQ127	C. sakazakii	PIF environment	csak O:3	4
CQ111	C. sakazakii	PIF environment	csak O:3	4
35SS5	C. sakazakii	PIF environmental isolate	csak O:2	4
32B1C	C. sakazakii	PIF environmental isolate	csak O:2	4
SP291	C. sakazakii	Environmental, PIF factory	csak O:2	4
SP4	C. sakazakii	PIF environmental isolate	csak O:3	4
Md70g	C. sakazakii	Fly, Musca domestica, gut	csak O:2	4
Md5s	C. sakazakii	Fly, Musca domestica, surface	csak O:3	4
2156_3	C. sakazakii	Clinical, Blood	csak O:3	4
H269	C. sakazakii	PIF control	csak O:2	4
Md1g	C. sakazakii	Fly, Musca domestica, gut	csak O:2	4
Md33g_2	C. sakazakii	Fly, Musca domestica, gut	csak O:1	8
CQ41C_mal	C. malonaticus	PIF environment	cmal O:2	129
CI764	C. sakazakii	Clinical, unspecified	csak O:4	12
CQ39A_2	C. sakazakii	PIF environment	ND	40
E772	C. sakazakii	Food, Milk powder	csak O:2	64
CDC1121_73A	C. sakazakii	Clinical, Bronchial wash	csak O:2	64
Comp62A	C. sakazakii	Environmental, Compliance activity 2014	csak O:2	1
E654	C. sakazakii	Clinical, unspecified	csak O:1	1
E657	C. sakazakii	Clinical, unspecified	csak O:1	1
CQ112	C. sakazakii	PIF environment	csak O:4	1
CQ26_2	C. sakazakii	PIF environment	csak O:4	1
CQ25	C. sakazakii	PIF environment	csak O:4	1
CQ24	C. sakazakii	PIF environment	csak O:4	1
CQ38	C. sakazakii	PIF environment	csak O:1	1
CQ32	C. sakazakii	PIF environment	csak O:1	1
NM1241	C. sakazakii	Clinical, Blood, Postmortem	csak O:4	1
CQ34	C. sakazakii	PIF environment	csak O:1	1
CQ36	C. sakazakii	PIF environment	csak O:1	1
CQ40	C. sakazakii	PIF environment	csak O:1	1
CQ42	C. sakazakii	PIF environment	csak O:1	1
CQ46	C. sakazakii	PIF environment	csak O:1	1
CQ43	C. sakazakii	PIF environment	csak O:1	1
CQ45	C. sakazakii	PIF environment	csak O:1	1
CQ35	C. sakazakii	PIF environment	csak O:1	1
CQ37	C. sakazakii	PIF environment	csak O:3	1
254N	C. sakazakii	Clinical, unspecified	csak O:1	1
CQ61	C. sakazakii	PIF environment	csak O:1	1
CQ44	C. sakazakii	PIF environment	csak O:1	1
BAA_5ug	C. sakazakii	Clinical, unspecified	csak O:1	1
J175	C. sakazakii	Food, Spices	csak O:1	1
Comp96B	C. sakazakii	Milk Powder Manufacturing Plant	csak O:1	1
Comp95B	C. sakazakii	Milk Powder Manufacturing Plant	csak O:1	1
E755	C. sakazakii	Food, Milk powder	csak O:2	8
E758	C. sakazakii	Clinical, unspecified	csak O:4	8
29544	C. sakazakii	Clinical, Child, Throat swab	csak O:1	8
18_07	C. sakazakii	Clinical, Patient Stool Isolate 2	csak O:1	8
18_05_03	C. sakazakii	Opened PIF Can Isolate	csak O:1	8
18_01	C. sakazakii	Clinical, Patient Stool Isolate 1	csak O:1	4
2193_16_02	C. sakazakii	Food, Nursery water	csak O:1	8
2193_08	C. sakazakii	Food, Nursery water	csak O:1	8
Md33s	C. sakazakii	Fly, Musca domestica, surface	csak O:1	8
MD35s	C. sakazakii	Fly, Musca domestica, surface	csak O:1	8
Es35	C. sakazakii	Clinical, unspecified	csak O:1	8
aIsolates were identified using the genus- (alpha glucosidase) and species- (rpoB) specific PCR assays described by
Lehner et al. (2006), Stoop et al. (2009), and Lehner et al. (2012).
