# Supplementary material for: Comparative Genomic Characterization of the Highly Persistent and Potentially Virulent Cronobacter sakazakii ST83, CC65 Strain H322 and Other ST83 Strains
Source: Front Microbiol. 2017 Jun 26;8:1136. doi: 10.3389/fmicb.2017.01136 (PMC5483470; doi:10.3389/fmicb.2017.01136)
Supplement: Supplementary file 3 [file Table_3.xlsx]

## Sheet: Sheet1
Supplemental Table S3: Strain names, strain species identities, source, serotype, sequence type, NCBI accession number used to develop the phylogenetic tree in Figure 3.
Strain Name	Species	Source	Serotype	MLST	Accession No.
29544	C. sakazakii	Clinical, Child, Throat swab	csak O:1	8	GCA_000982825.1
cr8 (2193_08)	C. sakazakii	Food, Nursery water	csak O:1	8	GCF_002107645.1
Md35s	C. sakazakii	Fly, Musca domestica, surface	csak O:1	8	GCA_002075435.1
Es35	C. sakazakii	Clinical, unspecified	csak O:1	8	GCF_000409405.1
NCBI 8272	C. sakazakii	Food, Milk Powder	ND	8	GCA_000463095.2
J172	C. sakazakii	Food, Spices	csak O:2	64	GCF_002107825.1
nm1241	C. sakazakii	Clinical, Blood, Postmortem	csak O:4	1	GCF_002107665.1
E654	C. sakazakii	Clinical, unspecified	csak O:1	1	GCF_002107695.1
BAA-894	C. sakazakii	Clinical, unspecified	csak O:1	1	GCA_000017665.1
254N	C. sakazakii	Clinical, unspecified	csak O:1	1	GCF_002107705.1
LR713	C. sakazakii	Environmental, unspecified	csakO:2	218	GCF_002107715.1
E764 (CI764)	C. sakazakii	Clinical, unspecified	csak O:4	12	GCF_000409245.1
cr13 (2012_05_04)	C. sakazakii	Food, Water	csak O:4	4	GCF_002107755.1
cr10 (2012_05_01)	C. sakazakii	Food, PIF	csak O:4	4	GCF_002107895.1
cr14 (2012_05_05)	C. sakazakii	Clinical, Cerebrospinal fluid	csak O:4	4	GCF_002102535.1
nm1240	C. sakazakii	Clinical, Cerebrospinal fluid	csak O:4	4	GCA_000974965.1
cr1 (2010_13_ 32)	C. sakazakii	Clinical, Cerebrospinal fluid	csak O:2	4	GCF_002107775.1
SP4	C. sakazakii	PIF environmental isolate	csak O:3	4	GCA_002075775.1
35SS5	C. sakazakii	PIF environmental isolate	csak O:2	4	GCA_002075735.1
32B1C	C. sakazakii	PIF environmental isolate	csak O:2	4	GCA_002075725.1
NCTC8155	C. sakazakii	PIF environmental isolate	ND	4	GCA_001277275.1
SP291	C. sakazakii	Environmental, PIF factory	csak O:2	4	GCA_000339015.1
J148	C. sakazakii	Food, Spices	csak O:2	4	GCF_002107765.1
Md5g	C. sakazakii	Fly, Musca domestica, gut	csak O:2	4	GCA_002075425.1
S1765	C. sakazakii	PIF product isolate	csak O:2	4	GCA_002075575.1
33SS8	C. sakazakii	PIF environment	csak O:2	4	GCA_002075715.1
SK1180	C. sakazakii	PIF environmental isolate	csak O:2	4	GCA_002075535.1
2151	C. sakazakii	Clinical, Cerebrospinal fluid	csak O:2	4	GCF_000409265.1
cr5 (2011_12_03)	C. sakazakii	Clinical, Rectal swab, Stool	csak O:2	4	GCF_002107915.1
cr2 (2010_13_33)	C. sakazakii	Clinical, Blood	csak O:2	4	GCF_002107815.1
cr4 (2010_16_11_8)	C. sakazakii	Environmental, Baby pacifier	csak O:2	4	GCF_002107855.1
E899	C. sakazakii	Clinical, unspecified	csak O:2	4	GCF_000214745.1
A318 15	C. sakazakii	PIF control	csak O:2	4	GCA_002075645.1
H2395	C. sakazakii	PIF environmental isolate	csak O:2	4	GCA_002075635.1
H269	C. sakazakii	PIF control	csak O:2	4	GCA_002075695.1
H951	C. sakazakii	PIF control	csak O:2	4	GCA_002075655.1
H482	C. sakazakii	PIF control	csak O:2	4	GCA_002075615.1
H322	C. sakazakii	PIF; persistance in production facility since 2015	csak O:7	83	GCA_002071765.1
H2399	C. sakazakii	PIF environmental isolate	csak O:7	83	GCA_002071755.1
H1191	C. sakazakii	PIF environmental isolate	csak O:7	83	GCA_002071735.1
A31	C. sakazakii	PIF environmental isolate	csak O:7	83	GCA_002071775.1
H2397	C. sakazakii	PIF environmental isolate	csak O:7	83	GCA_002071815.1
558	C. sakazakii	Clinical, unspecified	ND	4	GCF_001971205.1
8399	C. sakazakii	Clinical, CSF	ND	4	GCA_000467775.2
cmal685	C. malonaticus	Clinical	ND	129	GCA_000742335.1
