# Supplementary material for: Comparative Genomic Characterization of the Highly Persistent and Potentially Virulent Cronobacter sakazakii ST83, CC65 Strain H322 and Other ST83 Strains
Source: Front Microbiol. 2017 Jun 26;8:1136. doi: 10.3389/fmicb.2017.01136 (PMC5483470; doi:10.3389/fmicb.2017.01136)
Supplement: Supplementary file 4 [file Table_4.XLSX]

## Sheet: All ST83s
Supplemental Table S4: RAST Gene feature, Gene type, Contig, Loci start and stop position, Protein length, and Subsystem group and function of C. sakazakii ST83 strains sequenced in the studya.
H2399								H322								H1191								A31								H2397
Feature ID	Type	Contig	Start	Stop	Length (bp)	Function	Subsystems	Feature ID	Type	Contig	Start	Stop	Length (bp)	Function	Subsystems	Feature ID	Type	Contig	Start	Stop	Length (bp)	Function	Subsystems	Feature ID	Type	Contig	Start	Stop	Length (bp)	Function	Subsystems	Feature ID	Type	Contig	Start	Stop	Length (bp)	Function	Subsystems
fig|6666666.225598.peg.1	CDS	H2399_S14_L001_R1_001_(paired)_trimmed_(paired)_contig_1	231	401	171	orf; Other or unknown (Phage or Prophage Related)	- none -	fig|6666666.225603.rna.1	RNA	H322_S1_L001_R1_001_(paired)_trimmed_(paired)_contig_1	80	153	74	tRNA-Asp-GTC	- none -	fig|6666666.225607.peg.1	CDS	H1191_S15_L001_R1_001_(paired)_trimmed_(paired)_contig_1	1106	276	831	S-formylglutathione hydrolase (EC 3.1.2.12)	Glutathione-dependent pathway of formaldehyde detoxification	fig|6666666.225610.peg.1	CDS	A31_S13_L001_R1_001_(paired)_trimmed_(paired)_contig_1	160	1317	1158	lipopolysaccharide biosynthesis RfbU-related protein	- none -	fig|6666666.225618.peg.1	CDS	H2397_S1_L001_R1_001_(paired)_trimmed_(paired)_contig_1	814	2358	1545	PTS system, glucose-specific IIBC component (EC 2.7.1.69)	- none -
fig|6666666.225598.peg.2	CDS	H2399_S14_L001_R1_001_(paired)_trimmed_(paired)_contig_1	600	734	135	hypothetical protein	- none -	fig|6666666.225603.peg.1	CDS	H322_S1_L001_R1_001_(paired)_trimmed_(paired)_contig_1	308	1111	804	Methylglyoxal reductase, acetol producing (EC 1.1.1.-) / 2,5-diketo-D-gluconic acid reductase B (EC 1.1.1.274)	D-gluconate and ketogluconates metabolism	fig|6666666.225607.peg.2	CDS	H1191_S15_L001_R1_001_(paired)_trimmed_(paired)_contig_1	1230	2354	1125	Possible MFS Superfamily transporter precursor	- none -	fig|6666666.225610.peg.2	CDS	A31_S13_L001_R1_001_(paired)_trimmed_(paired)_contig_1	1317	2492	1176	mannosyltransferase B	- none -	fig|6666666.225618.peg.2	CDS	H2397_S1_L001_R1_001_(paired)_trimmed_(paired)_contig_1	2371	3735	1365	Maltose-6'-phosphate glucosidase (EC 3.2.1.122)	Maltose and Maltodextrin Utilization, Trehalose Uptake and Utilization
fig|6666666.225598.peg.3	CDS	H2399_S14_L001_R1_001_(paired)_trimmed_(paired)_contig_1	3585	1711	1875	FIG00638563: hypothetical protein	- none -	fig|6666666.225603.peg.2	CDS	H322_S1_L001_R1_001_(paired)_trimmed_(paired)_contig_1	2017	1130	888	LysR family transcriptional regulator YafC	LysR-family proteins in Escherichia coli, LysR-family proteins in Salmonella enterica Typhimurium	fig|6666666.225607.peg.3	CDS	H1191_S15_L001_R1_001_(paired)_trimmed_(paired)_contig_1	2479	3150	672	GTP cyclohydrolase I (EC 3.5.4.16) type 1	Folate Biosynthesis, Folate biosynthesis cluster, Molybdenum cofactor biosynthesis, Queuosine-Archaeosine Biosynthesis, Zinc regulated enzymes, tRNA modification Bacteria	fig|6666666.225610.peg.3	CDS	A31_S13_L001_R1_001_(paired)_trimmed_(paired)_contig_1	2473	3519	1047	UDP-N-acetylglucosamine 4,6-dehydratase (EC 4.2.1.-)	- none -	fig|6666666.225618.peg.3	CDS	H2397_S1_L001_R1_001_(paired)_trimmed_(paired)_contig_1	3828	4676	849	Thiosulfate sulfurtransferase, rhodanese (EC 2.8.1.1)	CBSS-316273.3.peg.227
fig|6666666.225598.peg.4	CDS	H2399_S14_L001_R1_001_(paired)_trimmed_(paired)_contig_1	4886	3582	1305	putative enzyme; Integration, recombination (Phage or Prophage Related)	- none -	fig|6666666.225603.peg.3	CDS	H322_S1_L001_R1_001_(paired)_trimmed_(paired)_contig_1	2370	3038	669	FIG00553369: hypothetical protein	- none -	fig|6666666.225607.peg.4	CDS	H1191_S15_L001_R1_001_(paired)_trimmed_(paired)_contig_1	3159	4316	1158	FIG00924762: possible membrane protein	- none -	fig|6666666.225610.peg.4	CDS	A31_S13_L001_R1_001_(paired)_trimmed_(paired)_contig_1	3521	4624	1104	WbjC	- none -	fig|6666666.225618.peg.4	CDS	H2397_S1_L001_R1_001_(paired)_trimmed_(paired)_contig_1	4676	5449	774	transcriptional regulator, RpiR family	- none -
fig|6666666.225598.peg.5	CDS	H2399_S14_L001_R1_001_(paired)_trimmed_(paired)_contig_1	6081	4879	1203	putative site specific recombinase	- none -	fig|6666666.225603.peg.4	CDS	H322_S1_L001_R1_001_(paired)_trimmed_(paired)_contig_1	3109	3879	771	SAM-dependent methyltransferase YafE (UbiE paralog)	- none -	fig|6666666.225607.peg.5	CDS	H1191_S15_L001_R1_001_(paired)_trimmed_(paired)_contig_1	4472	5497	1026	Mgl repressor and galactose ultrainduction factor GalS, HTH-type transcriptional regulator	Lactose and Galactose Uptake and Utilization	fig|6666666.225610.peg.5	CDS	A31_S13_L001_R1_001_(paired)_trimmed_(paired)_contig_1	4633	5754	1122	UDP-N-acetylglucosamine 2-epimerase (EC 5.1.3.14)	Sialic Acid Metabolism	fig|6666666.225618.peg.5	CDS	H2397_S1_L001_R1_001_(paired)_trimmed_(paired)_contig_1	7605	5479	2127	FIG00553861: hypothetical protein	- none -
fig|6666666.225598.peg.6	CDS	H2399_S14_L001_R1_001_(paired)_trimmed_(paired)_contig_1	7603	7184	420	FIG01045675: hypothetical protein	- none -	fig|6666666.225603.peg.5	CDS	H322_S1_L001_R1_001_(paired)_trimmed_(paired)_contig_1	5158	3941	1218	Membrane-bound lytic murein transglycosylase D precursor (EC 3.2.1.-)	CBSS-228410.1.peg.134, CBSS-342610.3.peg.1536, Murein Hydrolases	fig|6666666.225607.peg.6	CDS	H1191_S15_L001_R1_001_(paired)_trimmed_(paired)_contig_1	5781	6779	999	Galactose/methyl galactoside ABC transport system, D-galactose-binding periplasmic protein MglB (TC 3.A.1.2.3)	Bacterial Chemotaxis, Lactose and Galactose Uptake and Utilization	fig|6666666.225610.peg.6	CDS	A31_S13_L001_R1_001_(paired)_trimmed_(paired)_contig_1	5754	6962	1209	Putative glycosyltransferase	- none -	fig|6666666.225618.peg.6	CDS	H2397_S1_L001_R1_001_(paired)_trimmed_(paired)_contig_1	9826	7718	2109	FIG00554627: hypothetical protein	- none -
fig|6666666.225598.peg.7	CDS	H2399_S14_L001_R1_001_(paired)_trimmed_(paired)_contig_1	8397	9311	915	Phage-related capsid packaging protein	Phage packaging machinery	fig|6666666.225603.peg.6	CDS	H322_S1_L001_R1_001_(paired)_trimmed_(paired)_contig_1	6141	5386	756	Hydroxyacylglutathione hydrolase (EC 3.1.2.6)	CBSS-228410.1.peg.134, CBSS-342610.3.peg.1536, Glutathione: Non-redox reactions, Methylglyoxal Metabolism	fig|6666666.225607.peg.7	CDS	H1191_S15_L001_R1_001_(paired)_trimmed_(paired)_contig_1	6861	8381	1521	Galactose/methyl galactoside ABC transport system, ATP-binding protein MglA (EC 3.6.3.17)	Lactose and Galactose Uptake and Utilization	fig|6666666.225610.peg.7	CDS	A31_S13_L001_R1_001_(paired)_trimmed_(paired)_contig_1	7468	8874	1407	6-phosphogluconate dehydrogenase, decarboxylating (EC 1.1.1.44)	D-gluconate and ketogluconates metabolism, Pentose phosphate pathway	fig|6666666.225618.peg.7	CDS	H2397_S1_L001_R1_001_(paired)_trimmed_(paired)_contig_1	10953	10036	918	Protein SseB	CBSS-316273.3.peg.227
fig|6666666.225598.peg.8	CDS	H2399_S14_L001_R1_001_(paired)_trimmed_(paired)_contig_1	9613	10764	1152	Protein involved in cell division	- none -	fig|6666666.225603.peg.7	CDS	H322_S1_L001_R1_001_(paired)_trimmed_(paired)_contig_1	6174	6890	717	FIG005121: SAM-dependent methyltransferase (EC 2.1.1.-)	CBSS-228410.1.peg.134, CBSS-342610.3.peg.1536, Glutathione: Non-redox reactions	fig|6666666.225607.peg.8	CDS	H1191_S15_L001_R1_001_(paired)_trimmed_(paired)_contig_1	8397	9407	1011	Galactose/methyl galactoside ABC transport system, permease protein MglC (TC 3.A.1.2.3)	Lactose and Galactose Uptake and Utilization	fig|6666666.225610.peg.8	CDS	A31_S13_L001_R1_001_(paired)_trimmed_(paired)_contig_1	9102	10094	993	regulator of length of O-antigen component of lipopolysaccharide chains	- none -	fig|6666666.225618.peg.8	CDS	H2397_S1_L001_R1_001_(paired)_trimmed_(paired)_contig_1	12436	11150	1287	Peptidase B (EC 3.4.11.23)	Aminopeptidases (EC 3.4.11.-)
fig|6666666.225598.peg.9	CDS	H2399_S14_L001_R1_001_(paired)_trimmed_(paired)_contig_1	11786	11667	120	hypothetical protein	- none -	fig|6666666.225603.peg.8	CDS	H322_S1_L001_R1_001_(paired)_trimmed_(paired)_contig_1	7363	6887	477	Ribonuclease HI (EC 3.1.26.4)	CBSS-228410.1.peg.134, CBSS-342610.3.peg.1536, Ribonuclease H	fig|6666666.225607.peg.9	CDS	H1191_S15_L001_R1_001_(paired)_trimmed_(paired)_contig_1	10385	9672	714	SanA protein	- none -	fig|6666666.225610.peg.9	CDS	A31_S13_L001_R1_001_(paired)_trimmed_(paired)_contig_1	10766	10155	612	Phosphoribosyl-AMP cyclohydrolase (EC 3.5.4.19) / Phosphoribosyl-ATP pyrophosphatase (EC 3.6.1.31)	Histidine Biosynthesis, Histidine Biosynthesis, Riboflavin synthesis cluster, Zinc regulated enzymes	fig|6666666.225618.peg.9	CDS	H2397_S1_L001_R1_001_(paired)_trimmed_(paired)_contig_1	12700	12500	201	Believed to be involved in assembly of Fe-S clusters	tRNA modification Bacteria
fig|6666666.225598.peg.10	CDS	H2399_S14_L001_R1_001_(paired)_trimmed_(paired)_contig_1	12327	12136	192	FIG01046174: hypothetical protein	- none -	fig|6666666.225603.peg.9	CDS	H322_S1_L001_R1_001_(paired)_trimmed_(paired)_contig_1	7416	8147	732	DNA polymerase III epsilon subunit (EC 2.7.7.7)	CBSS-228410.1.peg.134, CBSS-342610.3.peg.1536	fig|6666666.225607.peg.10	CDS	H1191_S15_L001_R1_001_(paired)_trimmed_(paired)_contig_1	11328	10510	819	Cytidine deaminase (EC 3.5.4.5)	Murein hydrolase regulation and cell death, pyrimidine conversions, tRNA modification Bacteria	fig|6666666.225610.peg.10	CDS	A31_S13_L001_R1_001_(paired)_trimmed_(paired)_contig_1	11536	10760	777	Imidazole glycerol phosphate synthase cyclase subunit (EC 4.1.3.-)	Histidine Biosynthesis	fig|6666666.225618.peg.10	CDS	H2397_S1_L001_R1_001_(paired)_trimmed_(paired)_contig_1	13037	12702	336	Ferredoxin, 2Fe-2S	Alanine biosynthesis, Soluble cytochromes and functionally related electron carriers, tRNA modification Bacteria
fig|6666666.225598.peg.11	CDS	H2399_S14_L001_R1_001_(paired)_trimmed_(paired)_contig_1	13955	12480	1476	Phage replication protein	Phage replication	fig|6666666.225603.rna.2	RNA	H322_S1_L001_R1_001_(paired)_trimmed_(paired)_contig_1	8280	8353	74	tRNA-Asp-GTC	- none -	fig|6666666.225607.peg.11	CDS	H1191_S15_L001_R1_001_(paired)_trimmed_(paired)_contig_1	11311	11463	153	hypothetical protein	- none -	fig|6666666.225610.peg.11	CDS	A31_S13_L001_R1_001_(paired)_trimmed_(paired)_contig_1	12255	11518	738	Phosphoribosylformimino-5-aminoimidazole carboxamide ribotide isomerase (EC 5.3.1.16)	Chorismate: Intermediate for synthesis of Tryptophan, PAPA antibiotics, PABA, 3-hydroxyanthranilate and more., Histidine Biosynthesis	fig|6666666.225618.peg.11	CDS	H2397_S1_L001_R1_001_(paired)_trimmed_(paired)_contig_1	14890	13040	1851	Chaperone protein HscA	Alanine biosynthesis, Protein chaperones, tRNA modification Bacteria
fig|6666666.225598.peg.12	CDS	H2399_S14_L001_R1_001_(paired)_trimmed_(paired)_contig_1	15070	14258	813	Probable secreted protein	- none -	fig|6666666.225603.peg.10	CDS	H322_S1_L001_R1_001_(paired)_trimmed_(paired)_contig_1	9217	8447	771	Aliphatic amidase AmiE (EC 3.5.1.4)	- none -	fig|6666666.225607.peg.12	CDS	H1191_S15_L001_R1_001_(paired)_trimmed_(paired)_contig_1	12219	11524	696	LrgA-associated membrane protein LrgB	Murein hydrolase regulation and cell death	fig|6666666.225610.peg.12	CDS	A31_S13_L001_R1_001_(paired)_trimmed_(paired)_contig_1	12846	12256	591	Imidazole glycerol phosphate synthase amidotransferase subunit (EC 2.4.2.-)	Histidine Biosynthesis	fig|6666666.225618.peg.12	CDS	H2397_S1_L001_R1_001_(paired)_trimmed_(paired)_contig_1	15421	14906	516	Chaperone protein HscB	Protein chaperones, tRNA modification Bacteria
fig|6666666.225598.peg.13	CDS	H2399_S14_L001_R1_001_(paired)_trimmed_(paired)_contig_1	16234	15845	390	FIG00906030: hypothetical protein	- none -	fig|6666666.225603.peg.11	CDS	H322_S1_L001_R1_001_(paired)_trimmed_(paired)_contig_1	11768	9324	2445	Butyryl-CoA dehydrogenase (EC 1.3.99.2)	- none -	fig|6666666.225607.peg.13	CDS	H1191_S15_L001_R1_001_(paired)_trimmed_(paired)_contig_1	12617	12216	402	Antiholin-like protein LrgA	Murein hydrolase regulation and cell death	fig|6666666.225610.peg.13	CDS	A31_S13_L001_R1_001_(paired)_trimmed_(paired)_contig_1	13913	12846	1068	Histidinol-phosphatase (EC 3.1.3.15) / Imidazoleglycerol-phosphate dehydratase (EC 4.2.1.19)	Histidine Biosynthesis, Histidine Biosynthesis	fig|6666666.225618.peg.13	CDS	H2397_S1_L001_R1_001_(paired)_trimmed_(paired)_contig_1	15826	15503	324	Iron binding protein IscA for iron-sulfur cluster assembly	Alanine biosynthesis, tRNA modification Bacteria
fig|6666666.225598.peg.14	CDS	H2399_S14_L001_R1_001_(paired)_trimmed_(paired)_contig_1	17440	17808	369	FIG00553968: hypothetical protein	- none -	fig|6666666.225603.peg.12	CDS	H322_S1_L001_R1_001_(paired)_trimmed_(paired)_contig_1	11997	12578	582	Phosphoheptose isomerase 1 (EC 5.3.1.-)	Capsular heptose biosynthesis, LOS core oligosaccharide biosynthesis	fig|6666666.225607.peg.14	CDS	H1191_S15_L001_R1_001_(paired)_trimmed_(paired)_contig_1	12870	13217	348	FIG00554932: hypothetical protein	- none -	fig|6666666.225610.peg.14	CDS	A31_S13_L001_R1_001_(paired)_trimmed_(paired)_contig_1	14992	13910	1083	Histidinol-phosphate aminotransferase (EC 2.6.1.9)	Histidine Biosynthesis	fig|6666666.225618.peg.14	CDS	H2397_S1_L001_R1_001_(paired)_trimmed_(paired)_contig_1	16237	15851	387	Iron-sulfur cluster assembly scaffold protein IscU	Alanine biosynthesis, tRNA modification Archaea, tRNA modification Bacteria
fig|6666666.225598.peg.15	CDS	H2399_S14_L001_R1_001_(paired)_trimmed_(paired)_contig_1	19810	17933	1878	FIG00553243: hypothetical protein	- none -	fig|6666666.225603.peg.13	CDS	H322_S1_L001_R1_001_(paired)_trimmed_(paired)_contig_1	12667	13434	768	Predicted glutamine amidotransferase	- none -	fig|6666666.225607.peg.15	CDS	H1191_S15_L001_R1_001_(paired)_trimmed_(paired)_contig_1	13218	13517	300	putative transcriptional regulator, XRE family	- none -	fig|6666666.225610.peg.15	CDS	A31_S13_L001_R1_001_(paired)_trimmed_(paired)_contig_1	16293	14989	1305	Histidinol dehydrogenase (EC 1.1.1.23)	Histidine Biosynthesis	fig|6666666.225618.peg.15	CDS	H2397_S1_L001_R1_001_(paired)_trimmed_(paired)_contig_1	17480	16266	1215	Cysteine desulfurase (EC 2.8.1.7), IscS subfamily	Alanine biosynthesis, Thiamin biosynthesis, mnm5U34 biosynthesis bacteria, tRNA modification Archaea, tRNA modification Bacteria
fig|6666666.225598.peg.16	CDS	H2399_S14_L001_R1_001_(paired)_trimmed_(paired)_contig_1	20311	20153	159	FIG00638334: hypothetical protein	- none -	fig|6666666.225603.peg.14	CDS	H322_S1_L001_R1_001_(paired)_trimmed_(paired)_contig_1	14142	13405	738	probable exported protein STY0357	- none -	fig|6666666.225607.peg.16	CDS	H1191_S15_L001_R1_001_(paired)_trimmed_(paired)_contig_1	13588	14520	933	tRNA-dihydrouridine synthase C (EC 1.-.-.-)	Murein hydrolase regulation and cell death, tRNA modification Bacteria	fig|6666666.225610.peg.16	CDS	A31_S13_L001_R1_001_(paired)_trimmed_(paired)_contig_1	17198	16299	900	ATP phosphoribosyltransferase (EC 2.4.2.17)	Histidine Biosynthesis, Riboflavin synthesis cluster	fig|6666666.225618.peg.16	CDS	H2397_S1_L001_R1_001_(paired)_trimmed_(paired)_contig_1	18085	17597	489	Iron-sulfur cluster regulator IscR	Alanine biosynthesis, Rrf2 family transcriptional regulators
fig|6666666.225598.peg.17	CDS	H2399_S14_L001_R1_001_(paired)_trimmed_(paired)_contig_1	20537	20716	180	corresponds to STY2919 from Accession AL513382: Salmonella typhi CT18	- none -	fig|6666666.225603.peg.15	CDS	H322_S1_L001_R1_001_(paired)_trimmed_(paired)_contig_1	14383	15453	1071	DNA polymerase IV (EC 2.7.7.7)	DNA repair, bacterial	fig|6666666.225607.peg.17	CDS	H1191_S15_L001_R1_001_(paired)_trimmed_(paired)_contig_1	15446	14523	924	LysR-family transcriptional regulator	- none -	fig|6666666.225610.peg.17	CDS	A31_S13_L001_R1_001_(paired)_trimmed_(paired)_contig_1	17353	17532	180	FIG00553276: hypothetical protein	- none -	fig|6666666.225618.peg.17	CDS	H2397_S1_L001_R1_001_(paired)_trimmed_(paired)_contig_1	18954	18217	738	tRNA:Cm32/Um32 methyltransferase	RNA methylation, tRNA modification Archaea, tRNA modification Bacteria
fig|6666666.225598.peg.18	CDS	H2399_S14_L001_R1_001_(paired)_trimmed_(paired)_contig_1	21133	20825	309	FIG00553479: hypothetical protein	- none -	fig|6666666.225603.peg.16	CDS	H322_S1_L001_R1_001_(paired)_trimmed_(paired)_contig_1	17199	15742	1458	Aminoacyl-histidine dipeptidase (Peptidase D) (EC 3.4.13.3)	Dipeptidases (EC 3.4.13.-), Recycling of Peptidoglycan Amino Acids	fig|6666666.225607.peg.18	CDS	H1191_S15_L001_R1_001_(paired)_trimmed_(paired)_contig_1	15519	16478	960	SoxH protein, homolog	- none -	fig|6666666.225610.peg.18	CDS	A31_S13_L001_R1_001_(paired)_trimmed_(paired)_contig_1	17569	18393	825	Nucleoside-diphosphate-sugar epimerases	- none -	fig|6666666.225618.peg.18	CDS	H2397_S1_L001_R1_001_(paired)_trimmed_(paired)_contig_1	19076	19879	804	Inositol-1-monophosphatase (EC 3.1.3.25)	- none -
fig|6666666.225598.peg.19	CDS	H2399_S14_L001_R1_001_(paired)_trimmed_(paired)_contig_1	21263	21412	150	hypothetical protein	- none -	fig|6666666.225603.peg.17	CDS	H322_S1_L001_R1_001_(paired)_trimmed_(paired)_contig_1	17460	17918	459	Xanthine-guanine phosphoribosyltransferase (EC 2.4.2.22)	Purine conversions	fig|6666666.225607.peg.19	CDS	H1191_S15_L001_R1_001_(paired)_trimmed_(paired)_contig_1	16771	17544	774	3-oxoacyl-[acyl-carrier protein] reductase (EC 1.1.1.100)	Fatty Acid Biosynthesis FASII	fig|6666666.225610.peg.19	CDS	A31_S13_L001_R1_001_(paired)_trimmed_(paired)_contig_1	19156	18377	780	Gamma-glutamyl-GABA hydrolase (EC 3.5.1.94)	Putrescine utilization pathways	fig|6666666.225618.peg.19	CDS	H2397_S1_L001_R1_001_(paired)_trimmed_(paired)_contig_1	21226	20249	978	putative membrane protein	- none -
fig|6666666.225598.peg.20	CDS	H2399_S14_L001_R1_001_(paired)_trimmed_(paired)_contig_1	21554	21423	132	hypothetical protein	- none -	fig|6666666.225603.peg.18	CDS	H322_S1_L001_R1_001_(paired)_trimmed_(paired)_contig_1	18026	19273	1248	FIG00553733: hypothetical protein	- none -	fig|6666666.225607.peg.20	CDS	H1191_S15_L001_R1_001_(paired)_trimmed_(paired)_contig_1	18107	17541	567	DedA family inner membrane protein YohD	DedA family of inner membrane proteins	fig|6666666.225610.peg.20	CDS	A31_S13_L001_R1_001_(paired)_trimmed_(paired)_contig_1	19423	20718	1296	Gamma-aminobutyrate:alpha-ketoglutarate aminotransferase (EC 2.6.1.19)	Putrescine utilization pathways	fig|6666666.225618.peg.20	CDS	H2397_S1_L001_R1_001_(paired)_trimmed_(paired)_contig_1	21864	21217	648	FIG00923183: possible membrane protein YebY	- none -
fig|6666666.225598.peg.21	CDS	H2399_S14_L001_R1_001_(paired)_trimmed_(paired)_contig_1	21647	22102	456	Putative inner membrane protein	- none -	fig|6666666.225603.peg.19	CDS	H322_S1_L001_R1_001_(paired)_trimmed_(paired)_contig_1	19331	19720	390	Curlin genes transcriptional activator	- none -	fig|6666666.225607.peg.21	CDS	H1191_S15_L001_R1_001_(paired)_trimmed_(paired)_contig_1	18290	18877	588	Putative membrane protein	- none -	fig|6666666.225610.peg.21	CDS	A31_S13_L001_R1_001_(paired)_trimmed_(paired)_contig_1	20942	22270	1329	Putrescine importer	GABA and putrescine metabolism from cluters, Putrescine utilization pathways	fig|6666666.225618.peg.21	CDS	H2397_S1_L001_R1_001_(paired)_trimmed_(paired)_contig_1	22059	23270	1212	Stationary phase inducible protein CsiE	- none -
fig|6666666.225598.peg.22	CDS	H2399_S14_L001_R1_001_(paired)_trimmed_(paired)_contig_1	22458	22114	345	FIG01219827: hypothetical protein	- none -	fig|6666666.225603.peg.20	CDS	H322_S1_L001_R1_001_(paired)_trimmed_(paired)_contig_1	20915	19842	1074	Outer membrane pore protein E precursor	- none -	fig|6666666.225607.peg.22	CDS	H1191_S15_L001_R1_001_(paired)_trimmed_(paired)_contig_1	19044	19976	933	Murein-DD-endopeptidase (EC 3.4.99.-)	Peptidoglycan Biosynthesis	fig|6666666.225610.peg.22	CDS	A31_S13_L001_R1_001_(paired)_trimmed_(paired)_contig_1	23996	22569	1428	Exodeoxyribonuclease I (EC 3.1.11.1)	DNA Repair Base Excision	fig|6666666.225618.peg.22	CDS	H2397_S1_L001_R1_001_(paired)_trimmed_(paired)_contig_1	24406	23267	1140	Probable 3-phenylpropionic acid transporter	- none -
fig|6666666.225598.peg.23	CDS	H2399_S14_L001_R1_001_(paired)_trimmed_(paired)_contig_1	22619	22945	327	FIG00554257: hypothetical protein	- none -	fig|6666666.225603.peg.21	CDS	H322_S1_L001_R1_001_(paired)_trimmed_(paired)_contig_1	21204	22307	1104	Glutamate 5-kinase (EC 2.7.2.11) / RNA-binding C-terminal domain PUA	Proline Synthesis, Proline Synthesis	fig|6666666.225607.peg.23	CDS	H1191_S15_L001_R1_001_(paired)_trimmed_(paired)_contig_1	20532	19978	555	GCN5-related N-acetyltransferase	- none -	fig|6666666.225610.peg.23	CDS	A31_S13_L001_R1_001_(paired)_trimmed_(paired)_contig_1	25225	24074	1152	acyltransferase 3	- none -	fig|6666666.225618.peg.23	CDS	H2397_S1_L001_R1_001_(paired)_trimmed_(paired)_contig_1	24907	24530	378	4-carboxymuconolactone decarboxylase (EC 4.1.1.44)	- none -
fig|6666666.225598.peg.24	CDS	H2399_S14_L001_R1_001_(paired)_trimmed_(paired)_contig_1	23221	23466	246	Glutaredoxin-like protein NrdH, required for reduction of Ribonucleotide reductase class Ib	Glutaredoxins, Glutathione: Redox cycle, Ribonucleotide reduction	fig|6666666.225603.peg.22	CDS	H322_S1_L001_R1_001_(paired)_trimmed_(paired)_contig_1	22318	23571	1254	Gamma-glutamyl phosphate reductase (EC 1.2.1.41)	Proline Synthesis	fig|6666666.225607.peg.24	CDS	H1191_S15_L001_R1_001_(paired)_trimmed_(paired)_contig_1	22376	20625	1752	D-Lactate dehydrogenase (EC 1.1.2.5)	Lactate utilization, Respiratory dehydrogenases 1	fig|6666666.225610.peg.24	CDS	A31_S13_L001_R1_001_(paired)_trimmed_(paired)_contig_1	25484	26635	1152	D-alanyl-D-alanine carboxypeptidase (EC 3.4.16.4)	Metallocarboxypeptidases (EC 3.4.17.-), Murein Hydrolases, Peptidoglycan Biosynthesis	fig|6666666.225618.peg.24	CDS	H2397_S1_L001_R1_001_(paired)_trimmed_(paired)_contig_1	25325	24963	363	Transcriptional regulator, MerR family	Cobalt-zinc-cadmium resistance
fig|6666666.225598.peg.25	CDS	H2399_S14_L001_R1_001_(paired)_trimmed_(paired)_contig_1	23463	23864	402	Ribonucleotide reduction protein NrdI	Ribonucleotide reduction	fig|6666666.225603.rna.3	RNA	H322_S1_L001_R1_001_(paired)_trimmed_(paired)_contig_1	23680	23752	73	tRNA-Thr-CGT	- none -	fig|6666666.225607.peg.25	CDS	H1191_S15_L001_R1_001_(paired)_trimmed_(paired)_contig_1	22389	22565	177	hypothetical protein	- none -	fig|6666666.225610.peg.25	CDS	A31_S13_L001_R1_001_(paired)_trimmed_(paired)_contig_1	26723	27196	474	DNA gyrase inhibitory protein	- none -	fig|6666666.225618.peg.25	CDS	H2397_S1_L001_R1_001_(paired)_trimmed_(paired)_contig_1	26650	25397	1254	Serine hydroxymethyltransferase (EC 2.1.2.1)	5-FCL-like protein, Glycine Biosynthesis, Glycine and Serine Utilization, Serine-glyoxylate cycle, Serine Biosynthesis, YrdC-YciO-Sua5 protein family
fig|6666666.225598.peg.26	CDS	H2399_S14_L001_R1_001_(paired)_trimmed_(paired)_contig_1	23846	25996	2151	Ribonucleotide reductase of class Ib (aerobic), alpha subunit (EC 1.17.4.1)	Ribonucleotide reduction	fig|6666666.225603.peg.23	CDS	H322_S1_L001_R1_001_(paired)_trimmed_(paired)_contig_1	24930	23770	1161	Mobile element protein	- none -	fig|6666666.225607.peg.26	CDS	H1191_S15_L001_R1_001_(paired)_trimmed_(paired)_contig_1	22594	24867	2274	Periplasmic beta-glucosidase (EC 3.2.1.21)	Beta-Glucoside Metabolism	fig|6666666.225610.peg.26	CDS	A31_S13_L001_R1_001_(paired)_trimmed_(paired)_contig_1	27316	28455	1140	Putative inner membrane protein	- none -	fig|6666666.225618.peg.26	CDS	H2397_S1_L001_R1_001_(paired)_trimmed_(paired)_contig_1	26974	26846	129	hypothetical protein	- none -
fig|6666666.225598.peg.27	CDS	H2399_S14_L001_R1_001_(paired)_trimmed_(paired)_contig_1	26006	26968	963	Ribonucleotide reductase of class Ib (aerobic), beta subunit (EC 1.17.4.1)	Ribonucleotide reduction	fig|6666666.225603.peg.24	CDS	H322_S1_L001_R1_001_(paired)_trimmed_(paired)_contig_1	25811	25185	627	Phage EaC protein	- none -	fig|6666666.225607.peg.27	CDS	H1191_S15_L001_R1_001_(paired)_trimmed_(paired)_contig_1	25024	25932	909	Osmoprotectant ABC transporter binding protein YehZ	Osmoprotectant ABC transporter YehZYXW of Enterobacteriales	fig|6666666.225610.peg.27	CDS	A31_S13_L001_R1_001_(paired)_trimmed_(paired)_contig_1	28624	28962	339	UPF0265 protein YeeX	Broadly distributed proteins not in subsystems	fig|6666666.225618.peg.27	CDS	H2397_S1_L001_R1_001_(paired)_trimmed_(paired)_contig_1	26973	28163	1191	Flavohemoprotein (Hemoglobin-like protein) (Flavohemoglobin) (Nitric oxide dioxygenase) (EC 1.14.12.17)	Bacterial hemoglobins, Flavohaemoglobin, Glutaredoxins
fig|6666666.225598.peg.28	CDS	H2399_S14_L001_R1_001_(paired)_trimmed_(paired)_contig_1	27323	28525	1203	L-proline glycine betaine ABC transport system permease protein ProV (TC 3.A.1.12.1)	Choline and Betaine Uptake and Betaine Biosynthesis	fig|6666666.225603.peg.25	CDS	H322_S1_L001_R1_001_(paired)_trimmed_(paired)_contig_1	26736	26227	510	Phage protein	- none -	fig|6666666.225607.peg.28	CDS	H1191_S15_L001_R1_001_(paired)_trimmed_(paired)_contig_1	25986	27119	1134	Osmoprotectant ABC transporter permease protein YehY	Osmoprotectant ABC transporter YehZYXW of Enterobacteriales	fig|6666666.225610.rna.1	RNA	A31_S13_L001_R1_001_(paired)_trimmed_(paired)_contig_1	29151	29079	73	tRNA-Asn-GTT	- none -	fig|6666666.225618.peg.28	CDS	H2397_S1_L001_R1_001_(paired)_trimmed_(paired)_contig_1	28751	28413	339	Nitrogen regulatory protein P-II	Ammonia assimilation
fig|6666666.225598.peg.29	CDS	H2399_S14_L001_R1_001_(paired)_trimmed_(paired)_contig_1	28518	29588	1071	L-proline glycine betaine ABC transport system permease protein ProW (TC 3.A.1.12.1)	Choline and Betaine Uptake and Betaine Biosynthesis	fig|6666666.225603.peg.26	CDS	H322_S1_L001_R1_001_(paired)_trimmed_(paired)_contig_1	27278	26733	546	Eae protein	- none -	fig|6666666.225607.peg.29	CDS	H1191_S15_L001_R1_001_(paired)_trimmed_(paired)_contig_1	27112	28053	942	Osmoprotectant ABC transporter ATP-binding subunit YehX	Osmoprotectant ABC transporter YehZYXW of Enterobacteriales	fig|6666666.225610.peg.28	CDS	A31_S13_L001_R1_001_(paired)_trimmed_(paired)_contig_1	29414	30814	1401	FIG01069516: hypothetical protein	- none -	fig|6666666.225618.peg.29	CDS	H2397_S1_L001_R1_001_(paired)_trimmed_(paired)_contig_1	30187	28850	1338	Putative sensory histidine kinase YfhA	Orphan regulatory proteins
fig|6666666.225598.peg.30	CDS	H2399_S14_L001_R1_001_(paired)_trimmed_(paired)_contig_1	29643	30638	996	L-proline glycine betaine binding ABC transporter protein ProX (TC 3.A.1.12.1)	Choline and Betaine Uptake and Betaine Biosynthesis	fig|6666666.225603.peg.27	CDS	H322_S1_L001_R1_001_(paired)_trimmed_(paired)_contig_1	27430	27275	156	hypothetical protein	- none -	fig|6666666.225607.peg.30	CDS	H1191_S15_L001_R1_001_(paired)_trimmed_(paired)_contig_1	28046	28777	732	Osmoprotectant ABC transporter inner membrane protein YehW	Osmoprotectant ABC transporter YehZYXW of Enterobacteriales	fig|6666666.225610.peg.29	CDS	A31_S13_L001_R1_001_(paired)_trimmed_(paired)_contig_1	30870	31010	141	hypothetical protein	- none -	fig|6666666.225618.peg.30	CDS	H2397_S1_L001_R1_001_(paired)_trimmed_(paired)_contig_1	30957	30184	774	putative alpha helix protein	- none -
fig|6666666.225598.peg.31	CDS	H2399_S14_L001_R1_001_(paired)_trimmed_(paired)_contig_1	30984	32168	1185	MFS permease protein	- none -	fig|6666666.225603.peg.28	CDS	H322_S1_L001_R1_001_(paired)_trimmed_(paired)_contig_1	27605	27441	165	hypothetical protein	- none -	fig|6666666.225607.peg.31	CDS	H1191_S15_L001_R1_001_(paired)_trimmed_(paired)_contig_1	28767	28892	126	hypothetical protein	- none -	fig|6666666.225610.peg.30	CDS	A31_S13_L001_R1_001_(paired)_trimmed_(paired)_contig_1	31212	33734	2523	VgrG protein	Type VI secretion systems, USS-DB-7	fig|6666666.225618.peg.31	CDS	H2397_S1_L001_R1_001_(paired)_trimmed_(paired)_contig_1	32390	30954	1437	Putative sensor-like histidine kinase YfhK	Orphan regulatory proteins
fig|6666666.225598.peg.32	CDS	H2399_S14_L001_R1_001_(paired)_trimmed_(paired)_contig_1	32706	33236	531	Transcription repressor of tripartite multidrug resistance system	- none -	fig|6666666.225603.peg.29	CDS	H322_S1_L001_R1_001_(paired)_trimmed_(paired)_contig_1	28064	27789	276	Single-stranded DNA-binding protein	DNA repair, bacterial, DNA repair, bacterial RecFOR pathway	fig|6666666.225607.peg.32	CDS	H1191_S15_L001_R1_001_(paired)_trimmed_(paired)_contig_1	29668	28925	744	HTH-type transcriptional regulator mlrA	- none -	fig|6666666.225610.peg.31	CDS	A31_S13_L001_R1_001_(paired)_trimmed_(paired)_contig_1	33734	35035	1302	Complete genome; segment 3/17	- none -	fig|6666666.225618.peg.32	CDS	H2397_S1_L001_R1_001_(paired)_trimmed_(paired)_contig_1	36857	32967	3891	Phosphoribosylformylglycinamidine synthase, synthetase subunit (EC 6.3.5.3) / Phosphoribosylformylglycinamidine synthase, glutamine amidotransferase subunit (EC 6.3.5.3)	De Novo Purine Biosynthesis, De Novo Purine Biosynthesis
fig|6666666.225598.peg.33	CDS	H2399_S14_L001_R1_001_(paired)_trimmed_(paired)_contig_1	33398	33285	114	hypothetical protein	- none -	fig|6666666.225603.peg.30	CDS	H322_S1_L001_R1_001_(paired)_trimmed_(paired)_contig_1	28838	28215	624	hypothetical protein	- none -	fig|6666666.225607.peg.33	CDS	H1191_S15_L001_R1_001_(paired)_trimmed_(paired)_contig_1	31882	29849	2034	Methionyl-tRNA synthetase (EC 6.1.1.10)	Scaffold proteins for [4Fe-4S] cluster assembly (MRP family), tRNA aminoacylation, Met	fig|6666666.225610.peg.32	CDS	A31_S13_L001_R1_001_(paired)_trimmed_(paired)_contig_1	35047	36063	1017	FIG00554004: hypothetical protein	- none -	fig|6666666.225618.peg.33	CDS	H2397_S1_L001_R1_001_(paired)_trimmed_(paired)_contig_1	37125	38684	1560	Transglycosylase, Slt family	- none -
fig|6666666.225598.peg.34	CDS	H2399_S14_L001_R1_001_(paired)_trimmed_(paired)_contig_1	33376	34551	1176	Multidrug resistance protein A	- none -	fig|6666666.225603.peg.31	CDS	H322_S1_L001_R1_001_(paired)_trimmed_(paired)_contig_1	28978	28835	144	DNA recombinase, phage-associated	- none -	fig|6666666.225607.peg.34	CDS	H1191_S15_L001_R1_001_(paired)_trimmed_(paired)_contig_1	33311	32037	1275	Unknown, probable transporter	- none -	fig|6666666.225610.rna.2	RNA	A31_S13_L001_R1_001_(paired)_trimmed_(paired)_contig_1	36251	36179	73	tRNA-Asn-GTT	- none -	fig|6666666.225618.peg.34	CDS	H2397_S1_L001_R1_001_(paired)_trimmed_(paired)_contig_1	39779	39144	636	Hypothetical protein, similar to phosphoserine phosphatase	- none -
fig|6666666.225598.peg.35	CDS	H2399_S14_L001_R1_001_(paired)_trimmed_(paired)_contig_1	34566	36104	1539	Multidrug resistance protein B	- none -	fig|6666666.225603.peg.32	CDS	H322_S1_L001_R1_001_(paired)_trimmed_(paired)_contig_1	29156	28968	189	FIG01045708: hypothetical protein	- none -	fig|6666666.225607.peg.35	CDS	H1191_S15_L001_R1_001_(paired)_trimmed_(paired)_contig_1	34785	33304	1482	Outer membrane efflux family protein	- none -	fig|6666666.225610.peg.33	CDS	A31_S13_L001_R1_001_(paired)_trimmed_(paired)_contig_1	37836	36382	1455	AMP nucleosidase (EC 3.2.2.4)	Purine conversions	fig|6666666.225618.peg.35	CDS	H2397_S1_L001_R1_001_(paired)_trimmed_(paired)_contig_1	41150	39783	1368	PTS system, IIB component (EC 2.7.1.69) / PTS system, IIC component (EC 2.7.1.69)	- none -
fig|6666666.225598.peg.36	CDS	H2399_S14_L001_R1_001_(paired)_trimmed_(paired)_contig_1	38673	36154	2520	Conserved putative membrane protein	- none -	fig|6666666.225603.peg.33	CDS	H322_S1_L001_R1_001_(paired)_trimmed_(paired)_contig_1	29289	29137	153	Phage regulatory protein	- none -	fig|6666666.225607.peg.37	CDS	H1191_S15_L001_R1_001_(paired)_trimmed_(paired)_contig_1	38377	38748	372	FIG00554261: hypothetical protein	- none -	fig|6666666.225610.peg.34	CDS	A31_S13_L001_R1_001_(paired)_trimmed_(paired)_contig_1	38164	39375	1212	diguanylate phosphodiesterase	- none -	fig|6666666.225618.peg.36	CDS	H2397_S1_L001_R1_001_(paired)_trimmed_(paired)_contig_1	42057	41164	894	N-acetylmuramic acid 6-phosphate etherase	- none -
fig|6666666.225598.peg.37	CDS	H2399_S14_L001_R1_001_(paired)_trimmed_(paired)_contig_1	39629	39114	516	S-ribosylhomocysteine lyase (EC 4.4.1.21) / Autoinducer-2 production protein LuxS	Methionine Biosynthesis, Methionine Degradation	fig|6666666.225603.peg.34	CDS	H322_S1_L001_R1_001_(paired)_trimmed_(paired)_contig_1	30139	29957	183	hypothetical protein	- none -	fig|6666666.225607.peg.38	CDS	H1191_S15_L001_R1_001_(paired)_trimmed_(paired)_contig_1	38885	39994	1110	Scaffold protein for [4Fe-4S] cluster assembly ApbC, MRP-like	Scaffold proteins for [4Fe-4S] cluster assembly (MRP family)	fig|6666666.225610.peg.35	CDS	A31_S13_L001_R1_001_(paired)_trimmed_(paired)_contig_1	39566	40642	1077	Alkanal monooxygenase alpha chain (EC 1.14.14.3)	- none -	fig|6666666.225618.peg.37	CDS	H2397_S1_L001_R1_001_(paired)_trimmed_(paired)_contig_1	42179	43027	849	Sialic acid utilization regulator, RpiR family	Sialic Acid Metabolism
fig|6666666.225598.peg.38	CDS	H2399_S14_L001_R1_001_(paired)_trimmed_(paired)_contig_1	41338	39782	1557	Glutamate--cysteine ligase (EC 6.3.2.2)	Glutathione: Biosynthesis and gamma-glutamyl cycle	fig|6666666.225603.peg.35	CDS	H322_S1_L001_R1_001_(paired)_trimmed_(paired)_contig_1	30897	30343	555	Pentapeptide repeat family protein	- none -	fig|6666666.225607.peg.39	CDS	H1191_S15_L001_R1_001_(paired)_trimmed_(paired)_contig_1	40500	40051	450	GCN5-related N-acetyltransferase	- none -	fig|6666666.225610.rna.3	RNA	A31_S13_L001_R1_001_(paired)_trimmed_(paired)_contig_1	40768	40696	73	tRNA-Asn-GTT	- none -	fig|6666666.225618.peg.38	CDS	H2397_S1_L001_R1_001_(paired)_trimmed_(paired)_contig_1	43207	43344	138	4Fe-4S ferredoxin, iron-sulfur binding	Inorganic Sulfur Assimilation
fig|6666666.225598.peg.39	CDS	H2399_S14_L001_R1_001_(paired)_trimmed_(paired)_contig_1	41859	41431	429	Putative membrane protein	- none -	fig|6666666.225603.peg.36	CDS	H322_S1_L001_R1_001_(paired)_trimmed_(paired)_contig_1	33345	33617	273	cII	- none -	fig|6666666.225607.peg.40	CDS	H1191_S15_L001_R1_001_(paired)_trimmed_(paired)_contig_1	40590	42275	1686	Autolysin sensor kinase (EC 2.7.3.-)	- none -	fig|6666666.225610.peg.36	CDS	A31_S13_L001_R1_001_(paired)_trimmed_(paired)_contig_1	40774	40920	147	hypothetical protein	- none -	fig|6666666.225618.peg.39	CDS	H2397_S1_L001_R1_001_(paired)_trimmed_(paired)_contig_1	43721	43341	381	Holo-[acyl-carrier protein] synthase (EC 2.7.8.7)	CBSS-176299.4.peg.1292, Fatty Acid Biosynthesis FASII
fig|6666666.225598.peg.40	CDS	H2399_S14_L001_R1_001_(paired)_trimmed_(paired)_contig_1	42425	41856	570	Putative phosphatase YqaB	2-phosphoglycolate salvage	fig|6666666.225603.peg.37	CDS	H322_S1_L001_R1_001_(paired)_trimmed_(paired)_contig_1	37036	37167	132	hypothetical protein	- none -	fig|6666666.225607.peg.41	CDS	H1191_S15_L001_R1_001_(paired)_trimmed_(paired)_contig_1	42272	42997	726	Two-component response-regulatory protein YehT	- none -	fig|6666666.225610.peg.37	CDS	A31_S13_L001_R1_001_(paired)_trimmed_(paired)_contig_1	41086	42003	918	Nitrogen assimilation regulatory protein Nac	LysR-family proteins in Escherichia coli	fig|6666666.225618.peg.40	CDS	H2397_S1_L001_R1_001_(paired)_trimmed_(paired)_contig_1	44452	43721	732	Pyridoxine 5'-phosphate synthase (EC 2.6.99.2)	Pyridoxin (Vitamin B6) Biosynthesis
fig|6666666.225598.peg.41	CDS	H2399_S14_L001_R1_001_(paired)_trimmed_(paired)_contig_1	42592	42458	135	hypothetical protein	- none -	fig|6666666.225603.peg.38	CDS	H322_S1_L001_R1_001_(paired)_trimmed_(paired)_contig_1	37170	37343	174	hypothetical protein	- none -	fig|6666666.225607.peg.42	CDS	H1191_S15_L001_R1_001_(paired)_trimmed_(paired)_contig_1	43108	44652	1545	Methyl-accepting chemotaxis protein I (serine chemoreceptor protein)	Bacterial Chemotaxis	fig|6666666.225610.peg.38	CDS	A31_S13_L001_R1_001_(paired)_trimmed_(paired)_contig_1	42105	43058	954	Alkanesulfonate utilization operon LysR-family regulator CbI	LysR-family proteins in Escherichia coli	fig|6666666.225618.peg.41	CDS	H2397_S1_L001_R1_001_(paired)_trimmed_(paired)_contig_1	45264	44527	738	DNA recombination and repair protein RecO	CBSS-176299.4.peg.1292, DNA repair, bacterial RecFOR pathway, Glycyl-tRNA synthetase containing cluster
fig|6666666.225598.rna.1	RNA	H2399_S14_L001_R1_001_(paired)_trimmed_(paired)_contig_1	42796	42723	74	tRNA-Arg-ACG	- none -	fig|6666666.225603.peg.39	CDS	H322_S1_L001_R1_001_(paired)_trimmed_(paired)_contig_1	37379	37495	117	hypothetical protein	- none -	fig|6666666.225607.peg.44	CDS	H1191_S15_L001_R1_001_(paired)_trimmed_(paired)_contig_1	47251	45527	1725	Glutathione-regulated potassium-efflux system ATP-binding protein	Glutathione-regulated potassium-efflux system and associated functions, Potassium homeostasis	fig|6666666.225610.peg.39	CDS	A31_S13_L001_R1_001_(paired)_trimmed_(paired)_contig_1	44420	43101	1320	Shikimate transporter	- none -	fig|6666666.225618.peg.42	CDS	H2397_S1_L001_R1_001_(paired)_trimmed_(paired)_contig_1	46179	45274	906	GTP-binding protein Era	Bacterial Cell Division, CBSS-176299.4.peg.1292, Glycyl-tRNA synthetase containing cluster, Universal GTPases, tRNA modification Archaea
fig|6666666.225598.peg.42	CDS	H2399_S14_L001_R1_001_(paired)_trimmed_(paired)_contig_1	42945	42787	159	hypothetical protein	- none -	fig|6666666.225603.peg.40	CDS	H322_S1_L001_R1_001_(paired)_trimmed_(paired)_contig_1	37476	37916	441	Phage NinB DNA recombination	- none -	fig|6666666.225607.peg.45	CDS	H1191_S15_L001_R1_001_(paired)_trimmed_(paired)_contig_1	47897	47610	288	FIG00553754: hypothetical protein	- none -	fig|6666666.225610.rna.4	RNA	A31_S13_L001_R1_001_(paired)_trimmed_(paired)_contig_1	44762	44690	73	tRNA-Asn-GTT	- none -	fig|6666666.225618.peg.43	CDS	H2397_S1_L001_R1_001_(paired)_trimmed_(paired)_contig_1	46856	46176	681	Ribonuclease III (EC 3.1.26.3)	CBSS-176299.4.peg.1292, RNA processing and degradation, bacterial
fig|6666666.225598.rna.2	RNA	H2399_S14_L001_R1_001_(paired)_trimmed_(paired)_contig_1	43066	42993	74	tRNA-Arg-ACG	- none -	fig|6666666.225603.peg.41	CDS	H322_S1_L001_R1_001_(paired)_trimmed_(paired)_contig_1	37913	38488	576	probable DNA methylase	- none -	fig|6666666.225607.peg.46	CDS	H1191_S15_L001_R1_001_(paired)_trimmed_(paired)_contig_1	48168	48485	318	FIG00553440: hypothetical protein	- none -	fig|6666666.225610.peg.40	CDS	A31_S13_L001_R1_001_(paired)_trimmed_(paired)_contig_1	45661	44864	798	FIG01220476: hypothetical protein	- none -	fig|6666666.225618.peg.44	CDS	H2397_S1_L001_R1_001_(paired)_trimmed_(paired)_contig_1	47993	47028	966	Signal peptidase I (EC 3.4.21.89)	CBSS-176299.4.peg.1292, Signal peptidase
fig|6666666.225598.rna.3	RNA	H2399_S14_L001_R1_001_(paired)_trimmed_(paired)_contig_1	43336	43263	74	tRNA-Arg-ACG	- none -	fig|6666666.225603.peg.42	CDS	H322_S1_L001_R1_001_(paired)_trimmed_(paired)_contig_1	39281	39466	186	Holliday junction resolvase / Crossover junction endodeoxyribonuclease rusA (EC 3.1.22.-)	- none -	fig|6666666.225607.peg.47	CDS	H1191_S15_L001_R1_001_(paired)_trimmed_(paired)_contig_1	49045	48869	177	hypothetical protein	- none -	fig|6666666.225610.rna.5	RNA	A31_S13_L001_R1_001_(paired)_trimmed_(paired)_contig_1	45755	45841	87	tRNA-Ser-CGA	- none -	fig|6666666.225618.peg.45	CDS	H2397_S1_L001_R1_001_(paired)_trimmed_(paired)_contig_1	49807	48008	1800	Translation elongation factor LepA	Heat shock dnaK gene cluster extended, Translation elongation factors bacterial, Universal GTPases
fig|6666666.225598.rna.4	RNA	H2399_S14_L001_R1_001_(paired)_trimmed_(paired)_contig_1	43475	43402	74	tRNA-Arg-ACG	- none -	fig|6666666.225603.peg.43	CDS	H322_S1_L001_R1_001_(paired)_trimmed_(paired)_contig_1	39463	39720	258	hypothetical protein	- none -	fig|6666666.225607.peg.48	CDS	H1191_S15_L001_R1_001_(paired)_trimmed_(paired)_contig_1	49817	50614	798	Hydroxyethylthiazole kinase (EC 2.7.1.50)	5-FCL-like protein, Thiamin biosynthesis	fig|6666666.225610.peg.41	CDS	A31_S13_L001_R1_001_(paired)_trimmed_(paired)_contig_1	46249	47790	1542	Diguanylate cyclase/phosphodiesterase domain 1 (GGDEF)	- none -	fig|6666666.225618.peg.46	CDS	H2397_S1_L001_R1_001_(paired)_trimmed_(paired)_contig_1	50373	50017	357	Sigma factor RpoE regulatory protein RseC	Transcription initiation, bacterial sigma factors
fig|6666666.225598.rna.5	RNA	H2399_S14_L001_R1_001_(paired)_trimmed_(paired)_contig_1	43572	43483	90	tRNA-Ser-GCT	- none -	fig|6666666.225603.peg.44	CDS	H322_S1_L001_R1_001_(paired)_trimmed_(paired)_contig_1	39717	39896	180	hypothetical protein	- none -	fig|6666666.225607.peg.49	CDS	H1191_S15_L001_R1_001_(paired)_trimmed_(paired)_contig_1	50595	51401	807	Hydroxymethylpyrimidine phosphate kinase ThiD (EC 2.7.4.7)	- none -	fig|6666666.225610.peg.42	CDS	A31_S13_L001_R1_001_(paired)_trimmed_(paired)_contig_1	48699	47797	903	Transcriptional regulator, LysR family	- none -	fig|6666666.225618.peg.47	CDS	H2397_S1_L001_R1_001_(paired)_trimmed_(paired)_contig_1	51338	50484	855	Sigma factor RpoE negative regulatory protein RseB precursor	Periplasmic Stress Response, Transcription initiation, bacterial sigma factors
fig|6666666.225598.peg.43	CDS	H2399_S14_L001_R1_001_(paired)_trimmed_(paired)_contig_1	44068	43883	186	Carbon storage regulator	Carbon Starvation, Carbon storage regulator	fig|6666666.225603.peg.45	CDS	H322_S1_L001_R1_001_(paired)_trimmed_(paired)_contig_1	40590	40459	132	hypothetical protein	- none -	fig|6666666.225607.peg.50	CDS	H1191_S15_L001_R1_001_(paired)_trimmed_(paired)_contig_1	51546	52601	1056	Fructose-bisphosphate aldolase class I (EC 4.1.2.13)	Glycolysis and Gluconeogenesis	fig|6666666.225610.peg.43	CDS	A31_S13_L001_R1_001_(paired)_trimmed_(paired)_contig_1	48820	49668	849	ThiJ/PfpI family protein	- none -	fig|6666666.225618.peg.48	CDS	H2397_S1_L001_R1_001_(paired)_trimmed_(paired)_contig_1	52087	51437	651	Sigma factor RpoE negative regulatory protein RseA	Periplasmic Stress Response, Transcription initiation, bacterial sigma factors
fig|6666666.225598.peg.44	CDS	H2399_S14_L001_R1_001_(paired)_trimmed_(paired)_contig_1	46831	44312	2520	Alanyl-tRNA synthetase (EC 6.1.1.7)	Cluster containing Alanyl-tRNA synthetase, tRNA aminoacylation, Ala	fig|6666666.225603.rna.4	RNA	H322_S1_L001_R1_001_(paired)_trimmed_(paired)_contig_1	40855	40927	73	tRNA-Phe-GAA	- none -	fig|6666666.225607.peg.51	CDS	H1191_S15_L001_R1_001_(paired)_trimmed_(paired)_contig_1	54212	53313	900	Transcription regulator [contains diacylglycerol kinase catalytic domain]	- none -	fig|6666666.225610.peg.44	CDS	A31_S13_L001_R1_001_(paired)_trimmed_(paired)_contig_1	49698	50492	795	3-oxoacyl-[acyl-carrier protein] reductase (EC 1.1.1.100)	Fatty Acid Biosynthesis FASII	fig|6666666.225618.peg.49	CDS	H2397_S1_L001_R1_001_(paired)_trimmed_(paired)_contig_1	52694	52119	576	RNA polymerase sigma factor RpoE	Transcription initiation, bacterial sigma factors
fig|6666666.225598.peg.45	CDS	H2399_S14_L001_R1_001_(paired)_trimmed_(paired)_contig_1	46889	47011	123	hypothetical protein	- none -	fig|6666666.225603.rna.5	RNA	H322_S1_L001_R1_001_(paired)_trimmed_(paired)_contig_1	40936	41007	72	tRNA-Thr-TGT	- none -	fig|6666666.225607.peg.52	CDS	H1191_S15_L001_R1_001_(paired)_trimmed_(paired)_contig_1	55824	54463	1362	Putative protease	- none -	fig|6666666.225610.peg.45	CDS	A31_S13_L001_R1_001_(paired)_trimmed_(paired)_contig_1	50826	50587	240	Virulence protein MsgA	- none -	fig|6666666.225618.peg.50	CDS	H2397_S1_L001_R1_001_(paired)_trimmed_(paired)_contig_1	52814	52957	144	hypothetical protein	- none -
fig|6666666.225598.peg.46	CDS	H2399_S14_L001_R1_001_(paired)_trimmed_(paired)_contig_1	47503	47075	429	Regulatory protein RecX	DNA repair system including RecA, MutS and a hypothetical protein, RecA and RecX	fig|6666666.225603.peg.46	CDS	H322_S1_L001_R1_001_(paired)_trimmed_(paired)_contig_1	41227	41448	222	hypothetical protein	- none -	fig|6666666.225607.peg.53	CDS	H1191_S15_L001_R1_001_(paired)_trimmed_(paired)_contig_1	57142	56420	723	Response regulator BaeR	The mdtABCD multidrug resistance cluster	fig|6666666.225610.peg.46	CDS	A31_S13_L001_R1_001_(paired)_trimmed_(paired)_contig_1	50842	50961	120	hypothetical protein	- none -	fig|6666666.225618.peg.51	CDS	H2397_S1_L001_R1_001_(paired)_trimmed_(paired)_contig_1	53119	54738	1620	L-aspartate oxidase (EC 1.4.3.16)	Mycobacterium virulence operon possibly involved in quinolinate biosynthesis, NAD and NADP cofactor biosynthesis global
fig|6666666.225598.peg.47	CDS	H2399_S14_L001_R1_001_(paired)_trimmed_(paired)_contig_1	48706	47642	1065	RecA protein	DNA repair, bacterial, DNA repair, bacterial RecFOR pathway, DNA repair, bacterial UmuCD system, DNA repair system including RecA, MutS and a hypothetical protein, RecA and RecX	fig|6666666.225603.peg.47	CDS	H322_S1_L001_R1_001_(paired)_trimmed_(paired)_contig_1	41457	41951	495	Lysozyme (EC 3.2.1.17)	- none -	fig|6666666.225607.peg.54	CDS	H1191_S15_L001_R1_001_(paired)_trimmed_(paired)_contig_1	58563	57139	1425	Sensory histidine kinase BaeS	The mdtABCD multidrug resistance cluster	fig|6666666.225610.peg.47	CDS	A31_S13_L001_R1_001_(paired)_trimmed_(paired)_contig_1	52104	50980	1125	Outer membrane protein C precursor	- none -	fig|6666666.225618.peg.52	CDS	H2397_S1_L001_R1_001_(paired)_trimmed_(paired)_contig_1	55460	54723	738	tRNA (adenine37-N(6))-methyltransferase TrmN6 (EC 2.1.1.223)	RNA methylation
fig|6666666.225598.peg.48	CDS	H2399_S14_L001_R1_001_(paired)_trimmed_(paired)_contig_1	49274	48795	480	C-terminal domain of CinA type S; Protein Implicated in DNA repair function with RecA and MutS	DNA repair system including RecA, MutS and a hypothetical protein, NAD and NADP cofactor biosynthesis global, NAD and NADP cofactor biosynthesis global, Riboflavin, FMN and FAD metabolism in plants, Riboflavin synthesis cluster	fig|6666666.225603.peg.48	CDS	H322_S1_L001_R1_001_(paired)_trimmed_(paired)_contig_1	41941	42411	471	Phage outer membrane lytic protein Rz; Endopeptidase (EC 3.4.-.-)	- none -	fig|6666666.225607.peg.55	CDS	H1191_S15_L001_R1_001_(paired)_trimmed_(paired)_contig_1	59975	58560	1416	Multidrug transporter MdtD	The mdtABCD multidrug resistance cluster	fig|6666666.225610.peg.48	CDS	A31_S13_L001_R1_001_(paired)_trimmed_(paired)_contig_1	52688	52470	219	hypothetical protein	- none -	fig|6666666.225618.peg.53	CDS	H2397_S1_L001_R1_001_(paired)_trimmed_(paired)_contig_1	55589	56923	1335	ATP-dependent RNA helicase SrmB	ATP-dependent RNA helicases, bacterial
fig|6666666.225598.peg.49	CDS	H2399_S14_L001_R1_001_(paired)_trimmed_(paired)_contig_1	50515	49433	1083	Membrane-bound lytic murein transglycosylase B precursor (EC 3.2.1.-)	Murein Hydrolases, Peptidoglycan Biosynthesis	fig|6666666.225603.peg.49	CDS	H322_S1_L001_R1_001_(paired)_trimmed_(paired)_contig_1	42743	43411	669	Putative DNA-binding protein Roi of bacteriophage BP-933W	- none -	fig|6666666.225607.peg.56	CDS	H1191_S15_L001_R1_001_(paired)_trimmed_(paired)_contig_1	63068	59979	3090	Multidrug transporter MdtC	The mdtABCD multidrug resistance cluster	fig|6666666.225610.peg.49	CDS	A31_S13_L001_R1_001_(paired)_trimmed_(paired)_contig_1	52749	53447	699	metal-dependent phosphohydrolase	- none -	fig|6666666.225618.peg.54	CDS	H2397_S1_L001_R1_001_(paired)_trimmed_(paired)_contig_1	57382	56999	384	Pyruvate formate-lyase (EC 2.3.1.54)	Butanol Biosynthesis, Fermentations: Mixed acid
fig|6666666.225598.peg.50	CDS	H2399_S14_L001_R1_001_(paired)_trimmed_(paired)_contig_1	51353	50631	723	Glutamate transport ATP-binding protein	- none -	fig|6666666.225603.peg.50	CDS	H322_S1_L001_R1_001_(paired)_trimmed_(paired)_contig_1	43796	44350	555	Phage terminase, small subunit	Phage packaging machinery	fig|6666666.225607.peg.57	CDS	H1191_S15_L001_R1_001_(paired)_trimmed_(paired)_contig_1	66191	63069	3123	Multidrug transporter MdtB	The mdtABCD multidrug resistance cluster	fig|6666666.225610.peg.50	CDS	A31_S13_L001_R1_001_(paired)_trimmed_(paired)_contig_1	53496	54941	1446	DNA-cytosine methyltransferase (EC 2.1.1.37)	DNA repair, bacterial	fig|6666666.225618.peg.55	CDS	H2397_S1_L001_R1_001_(paired)_trimmed_(paired)_contig_1	57689	58378	690	Uracil-DNA glycosylase, family 1	DNA Repair Base Excision, Uracil-DNA glycosylase
fig|6666666.225598.peg.51	CDS	H2399_S14_L001_R1_001_(paired)_trimmed_(paired)_contig_1	52110	51340	771	Amino acid ABC transporter, permease protein	- none -	fig|6666666.225603.peg.51	CDS	H322_S1_L001_R1_001_(paired)_trimmed_(paired)_contig_1	44353	45975	1623	Phage terminase, large subunit	Phage packaging machinery	fig|6666666.225607.peg.58	CDS	H1191_S15_L001_R1_001_(paired)_trimmed_(paired)_contig_1	67438	66191	1248	Probable RND efflux membrane fusion protein	The mdtABCD multidrug resistance cluster	fig|6666666.225610.peg.51	CDS	A31_S13_L001_R1_001_(paired)_trimmed_(paired)_contig_1	54964	55422	459	Very-short-patch mismatch repair endonuclease (G-T specific)	DNA repair, bacterial	fig|6666666.225618.peg.56	CDS	H2397_S1_L001_R1_001_(paired)_trimmed_(paired)_contig_1	59498	58437	1062	hypothetical tRNA/rRNA methyltransferase yfiF [EC:2.1.1.-]	RNA methylation, tRNA modification Bacteria
fig|6666666.225598.peg.52	CDS	H2399_S14_L001_R1_001_(paired)_trimmed_(paired)_contig_1	52945	52178	768	Glutamine ABC transporter, periplasmic glutamine-binding protein (TC 3.A.1.3.2)	- none -	fig|6666666.225603.peg.52	CDS	H322_S1_L001_R1_001_(paired)_trimmed_(paired)_contig_1	45975	47444	1470	Phage protein	- none -	fig|6666666.225607.peg.59	CDS	H1191_S15_L001_R1_001_(paired)_trimmed_(paired)_contig_1	67669	68031	363	YPPCP.09C homologue	- none -	fig|6666666.225610.peg.52	CDS	A31_S13_L001_R1_001_(paired)_trimmed_(paired)_contig_1	56337	55426	912	Permease of the drug/metabolite transporter (DMT) superfamily	Queuosine-Archaeosine Biosynthesis	fig|6666666.225618.peg.57	CDS	H2397_S1_L001_R1_001_(paired)_trimmed_(paired)_contig_1	59708	60139	432	Thioredoxin 2 (EC 1.8.1.8)	- none -
fig|6666666.225598.peg.53	CDS	H2399_S14_L001_R1_001_(paired)_trimmed_(paired)_contig_1	53118	53330	213	FIG00553569: hypothetical protein	- none -	fig|6666666.225603.peg.53	CDS	H322_S1_L001_R1_001_(paired)_trimmed_(paired)_contig_1	47458	48066	609	Phage protein	- none -	fig|6666666.225607.peg.60	CDS	H1191_S15_L001_R1_001_(paired)_trimmed_(paired)_contig_1	68018	68314	297	Putative transcriptional regulator	- none -	fig|6666666.225610.peg.53	CDS	A31_S13_L001_R1_001_(paired)_trimmed_(paired)_contig_1	56516	57430	915	Putative inner membrane protein	- none -	fig|6666666.225618.peg.58	CDS	H2397_S1_L001_R1_001_(paired)_trimmed_(paired)_contig_1	60209	60910	702	FIG00554335: hypothetical protein	- none -
fig|6666666.225598.peg.54	CDS	H2399_S14_L001_R1_001_(paired)_trimmed_(paired)_contig_1	55066	53399	1668	Methyl-accepting chemotaxis protein I (serine chemoreceptor protein)	Bacterial Chemotaxis	fig|6666666.225603.peg.54	CDS	H322_S1_L001_R1_001_(paired)_trimmed_(paired)_contig_1	48081	49313	1233	FIG01070919: hypothetical protein	- none -	fig|6666666.225607.peg.61	CDS	H1191_S15_L001_R1_001_(paired)_trimmed_(paired)_contig_1	69676	68324	1353	Putative heat shock protein YegD	- none -	fig|6666666.225610.peg.54	CDS	A31_S13_L001_R1_001_(paired)_trimmed_(paired)_contig_1	57520	57702	183	FIG00554223: hypothetical protein	- none -	fig|6666666.225618.peg.59	CDS	H2397_S1_L001_R1_001_(paired)_trimmed_(paired)_contig_1	60944	63604	2661	Protein acetyltransferase	Pyruvate metabolism II: acetyl-CoA, acetogenesis from pyruvate
fig|6666666.225598.peg.55	CDS	H2399_S14_L001_R1_001_(paired)_trimmed_(paired)_contig_1	55274	55978	705	putative acetyltransferase (GNAT family)	- none -	fig|6666666.225603.peg.55	CDS	H322_S1_L001_R1_001_(paired)_trimmed_(paired)_contig_1	49318	49821	504	FIG00643583: hypothetical protein	- none -	fig|6666666.225607.peg.62	CDS	H1191_S15_L001_R1_001_(paired)_trimmed_(paired)_contig_1	69812	70660	849	DNA-3-methyladenine glycosylase II (EC 3.2.2.21)	DNA Repair Base Excision	fig|6666666.225610.peg.55	CDS	A31_S13_L001_R1_001_(paired)_trimmed_(paired)_contig_1	57905	59575	1671	FIG00554228: hypothetical protein	- none -	fig|6666666.225618.peg.60	CDS	H2397_S1_L001_R1_001_(paired)_trimmed_(paired)_contig_1	63714	65072	1359	CDP-diacylglycerol--serine O-phosphatidyltransferase (EC 2.7.8.8)	Glycerolipid and Glycerophospholipid Metabolism in Bacteria
fig|6666666.225598.peg.56	CDS	H2399_S14_L001_R1_001_(paired)_trimmed_(paired)_contig_1	56229	58790	2562	DNA mismatch repair protein MutS	DNA repair, bacterial MutL-MutS system, DNA repair system including RecA, MutS and a hypothetical protein	fig|6666666.225603.peg.56	CDS	H322_S1_L001_R1_001_(paired)_trimmed_(paired)_contig_1	49833	50774	942	COG4834: Uncharacterized protein conserved in bacteria	- none -	fig|6666666.225607.peg.63	CDS	H1191_S15_L001_R1_001_(paired)_trimmed_(paired)_contig_1	74039	70650	3390	FIG00553594: hypothetical protein	- none -	fig|6666666.225610.peg.56	CDS	A31_S13_L001_R1_001_(paired)_trimmed_(paired)_contig_1	60394	59579	816	Putative mannosyl-3-phosphoglycerate phosphatase (EC 3.1.3.70)	- none -	fig|6666666.225618.peg.61	CDS	H2397_S1_L001_R1_001_(paired)_trimmed_(paired)_contig_1	65099	65449	351	Putative outer membrane lipoprotein	- none -
fig|6666666.225598.peg.57	CDS	H2399_S14_L001_R1_001_(paired)_trimmed_(paired)_contig_1	59161	58925	237	Hydroxyaromatic non-oxidative decarboxylase protein D (EC 4.1.1.-)	Hydroxyaromatic decarboxylase family	fig|6666666.225603.peg.57	CDS	H322_S1_L001_R1_001_(paired)_trimmed_(paired)_contig_1	50816	51205	390	Phage protein	- none -	fig|6666666.225607.peg.64	CDS	H1191_S15_L001_R1_001_(paired)_trimmed_(paired)_contig_1	74198	74085	114	hypothetical protein	- none -	fig|6666666.225610.peg.57	CDS	A31_S13_L001_R1_001_(paired)_trimmed_(paired)_contig_1	60909	60697	213	FIG00554086: hypothetical protein	- none -	fig|6666666.225618.peg.62	CDS	H2397_S1_L001_R1_001_(paired)_trimmed_(paired)_contig_1	66747	65446	1302	Alpha-ketoglutarate permease	- none -
fig|6666666.225598.peg.58	CDS	H2399_S14_L001_R1_001_(paired)_trimmed_(paired)_contig_1	60601	59171	1431	Hydroxyaromatic non-oxidative decarboxylase protein C (EC 4.1.1.-)	Hydroxyaromatic decarboxylase family	fig|6666666.225603.peg.58	CDS	H322_S1_L001_R1_001_(paired)_trimmed_(paired)_contig_1	51171	51578	408	Phage protein	- none -	fig|6666666.225607.peg.65	CDS	H1191_S15_L001_R1_001_(paired)_trimmed_(paired)_contig_1	74340	74981	642	Uridine kinase (EC 2.7.1.48) [C1]	pyrimidine conversions	fig|6666666.225610.peg.58	CDS	A31_S13_L001_R1_001_(paired)_trimmed_(paired)_contig_1	61033	61221	189	DsrB protein	- none -	fig|6666666.225618.peg.63	CDS	H2397_S1_L001_R1_001_(paired)_trimmed_(paired)_contig_1	67320	66865	456	FIG074102: hypothetical protein	- none -
fig|6666666.225598.peg.59	CDS	H2399_S14_L001_R1_001_(paired)_trimmed_(paired)_contig_1	61190	60591	600	3-polyprenyl-4-hydroxybenzoate carboxy-lyase UbiX (EC 4.1.1.-)	Ubiquinone Biosynthesis, Ubiquinone Biosynthesis - gjo	fig|6666666.225603.peg.59	CDS	H322_S1_L001_R1_001_(paired)_trimmed_(paired)_contig_1	51605	52129	525	Phage protein	- none -	fig|6666666.225607.peg.66	CDS	H1191_S15_L001_R1_001_(paired)_trimmed_(paired)_contig_1	75065	75646	582	Deoxycytidine triphosphate deaminase (EC 3.5.4.13)	pyrimidine conversions	fig|6666666.225610.peg.59	CDS	A31_S13_L001_R1_001_(paired)_trimmed_(paired)_contig_1	62013	61390	624	Colanic acid capsular biosynthesis activation accesory protein RcsA, co-regulator with RcsB	Rcs phosphorelay signal transduction pathway	fig|6666666.225618.peg.64	CDS	H2397_S1_L001_R1_001_(paired)_trimmed_(paired)_contig_1	67479	69275	1797	Pyruvate oxidase (EC 1.2.3.3)	Pyruvate metabolism II: acetyl-CoA, acetogenesis from pyruvate
fig|6666666.225598.peg.60	CDS	H2399_S14_L001_R1_001_(paired)_trimmed_(paired)_contig_1	61380	61790	411	Transcriptional regulator, MarR family	- none -	fig|6666666.225603.peg.60	CDS	H322_S1_L001_R1_001_(paired)_trimmed_(paired)_contig_1	52116	52505	390	Phage protein	- none -	fig|6666666.225607.peg.67	CDS	H1191_S15_L001_R1_001_(paired)_trimmed_(paired)_contig_1	75677	77518	1842	A/G-specific adenine glycosylase (EC 3.2.2.-)	DNA repair, bacterial	fig|6666666.225610.peg.60	CDS	A31_S13_L001_R1_001_(paired)_trimmed_(paired)_contig_1	63150	62362	789	Flagellar biosynthesis protein FliR	Flagellar motility, Flagellum	fig|6666666.225618.peg.65	CDS	H2397_S1_L001_R1_001_(paired)_trimmed_(paired)_contig_1	69781	69314	468	FIG00554264: hypothetical protein	- none -
fig|6666666.225598.peg.61	CDS	H2399_S14_L001_R1_001_(paired)_trimmed_(paired)_contig_1	62698	61793	906	Possible LysR-family transcriptional regulator	- none -	fig|6666666.225603.peg.61	CDS	H322_S1_L001_R1_001_(paired)_trimmed_(paired)_contig_1	52480	53043	564	FIG00643583: hypothetical protein	- none -	fig|6666666.225607.peg.68	CDS	H1191_S15_L001_R1_001_(paired)_trimmed_(paired)_contig_1	79166	77577	1590	Putative capsular polysaccharide transport protein YegH	Capsular Polysaccharides Biosynthesis and Assembly	fig|6666666.225610.peg.61	CDS	A31_S13_L001_R1_001_(paired)_trimmed_(paired)_contig_1	63431	63162	270	Flagellar biosynthesis protein FliQ	Flagellum	fig|6666666.225618.peg.66	CDS	H2397_S1_L001_R1_001_(paired)_trimmed_(paired)_contig_1	70029	70268	240	Molybdopterin-guanine dinucleotide biosynthesis protein MobB	Molybdenum cofactor biosynthesis, ar-431-EC Molybdopterin-guanine dinucleotide biosynthesis
fig|6666666.225598.peg.62	CDS	H2399_S14_L001_R1_001_(paired)_trimmed_(paired)_contig_1	62807	64186	1380	Possible membrane transport protein	- none -	fig|6666666.225603.peg.62	CDS	H322_S1_L001_R1_001_(paired)_trimmed_(paired)_contig_1	53047	54207	1161	Phage-related protein	- none -	fig|6666666.225607.peg.69	CDS	H1191_S15_L001_R1_001_(paired)_trimmed_(paired)_contig_1	79983	81038	1056	Polysaccharide export lipoprotein Wza	Capsular Polysaccharides Biosynthesis and Assembly, Colanic acid biosynthesis	fig|6666666.225610.peg.62	CDS	A31_S13_L001_R1_001_(paired)_trimmed_(paired)_contig_1	64180	63443	738	Flagellar biosynthesis protein FliP	Flagellum	fig|6666666.225618.rna.1	RNA	H2397_S1_L001_R1_001_(paired)_trimmed_(paired)_contig_10	45	118	74	tRNA-Asp-GTC	- none -
fig|6666666.225598.peg.63	CDS	H2399_S14_L001_R1_001_(paired)_trimmed_(paired)_contig_1	64186	64560	375	FIG074102: hypothetical protein	- none -	fig|6666666.225603.peg.63	CDS	H322_S1_L001_R1_001_(paired)_trimmed_(paired)_contig_1	54218	54658	441	FIG00643583: hypothetical protein	- none -	fig|6666666.225607.peg.70	CDS	H1191_S15_L001_R1_001_(paired)_trimmed_(paired)_contig_1	81044	81487	444	Low molecular weight protein-tyrosine-phosphatase Wzb (EC 3.1.3.48)	Capsular Polysaccharides Biosynthesis and Assembly, Colanic acid biosynthesis	fig|6666666.225610.peg.63	CDS	A31_S13_L001_R1_001_(paired)_trimmed_(paired)_contig_1	64557	64180	378	Flagellar biosynthesis protein FliQ	Flagellum	fig|6666666.225618.peg.67	CDS	H2397_S1_L001_R1_001_(paired)_trimmed_(paired)_contig_10	273	1076	804	Methylglyoxal reductase, acetol producing (EC 1.1.1.-) / 2,5-diketo-D-gluconic acid reductase B (EC 1.1.1.274)	D-gluconate and ketogluconates metabolism
fig|6666666.225598.peg.64	CDS	H2399_S14_L001_R1_001_(paired)_trimmed_(paired)_contig_1	65607	64615	993	RNA polymerase sigma factor RpoS	Stationary phase repair cluster, Transcription initiation, bacterial sigma factors	fig|6666666.225603.peg.64	CDS	H322_S1_L001_R1_001_(paired)_trimmed_(paired)_contig_1	54662	55087	426	Putative bacteriophage protein	- none -	fig|6666666.225607.peg.71	CDS	H1191_S15_L001_R1_001_(paired)_trimmed_(paired)_contig_1	81490	83652	2163	Tyrosine-protein kinase Wzc (EC 2.7.10.2)	Capsular Polysaccharides Biosynthesis and Assembly, Colanic acid biosynthesis	fig|6666666.225610.peg.64	CDS	A31_S13_L001_R1_001_(paired)_trimmed_(paired)_contig_1	65022	64558	465	Flagellar motor switch protein FliN	Bacterial Chemotaxis, Flagellar motility, Flagellum	fig|6666666.225618.peg.68	CDS	H2397_S1_L001_R1_001_(paired)_trimmed_(paired)_contig_10	1982	1095	888	LysR family transcriptional regulator YafC	LysR-family proteins in Escherichia coli, LysR-family proteins in Salmonella enterica Typhimurium
fig|6666666.225598.peg.65	CDS	H2399_S14_L001_R1_001_(paired)_trimmed_(paired)_contig_1	66806	65667	1140	Lipoprotein NlpD	Stationary phase repair cluster	fig|6666666.225603.peg.65	CDS	H322_S1_L001_R1_001_(paired)_trimmed_(paired)_contig_1	55265	57277	2013	FIG01221322: hypothetical protein	- none -	fig|6666666.225607.peg.72	CDS	H1191_S15_L001_R1_001_(paired)_trimmed_(paired)_contig_1	83842	84687	846	Colanic acid biosynthesis glycosyl transferase WcaA	Colanic acid biosynthesis	fig|6666666.225610.peg.65	CDS	A31_S13_L001_R1_001_(paired)_trimmed_(paired)_contig_1	66019	65015	1005	Flagellar motor switch protein FliM	Bacterial Chemotaxis, Flagellar motility, Flagellum	fig|6666666.225618.peg.69	CDS	H2397_S1_L001_R1_001_(paired)_trimmed_(paired)_contig_10	2335	3003	669	FIG00553369: hypothetical protein	- none -
fig|6666666.225598.peg.66	CDS	H2399_S14_L001_R1_001_(paired)_trimmed_(paired)_contig_1	67560	66934	627	Protein-L-isoaspartate O-methyltransferase (EC 2.1.1.77)	Protein-L-isoaspartate O-methyltransferase, Stationary phase repair cluster, Ton and Tol transport systems, tRNA modification Archaea	fig|6666666.225603.peg.66	CDS	H322_S1_L001_R1_001_(paired)_trimmed_(paired)_contig_1	57277	57879	603	FIG00643583: hypothetical protein	- none -	fig|6666666.225607.peg.73	CDS	H1191_S15_L001_R1_001_(paired)_trimmed_(paired)_contig_1	84687	85178	492	Colanic acid biosynthesis acetyltransferase WcaB (EC 2.3.1.-)	Colanic acid biosynthesis	fig|6666666.225610.peg.66	CDS	A31_S13_L001_R1_001_(paired)_trimmed_(paired)_contig_1	66497	66024	474	Flagellar biosynthesis protein FliL	Flagellum	fig|6666666.225618.peg.70	CDS	H2397_S1_L001_R1_001_(paired)_trimmed_(paired)_contig_10	3074	3844	771	SAM-dependent methyltransferase YafE (UbiE paralog)	- none -
fig|6666666.225598.peg.67	CDS	H2399_S14_L001_R1_001_(paired)_trimmed_(paired)_contig_1	68315	67554	762	5-nucleotidase SurE (EC 3.1.3.5)	Housecleaning nucleoside triphosphate pyrophosphatases, Stationary phase repair cluster	fig|6666666.225603.peg.67	CDS	H322_S1_L001_R1_001_(paired)_trimmed_(paired)_contig_1	57881	58186	306	probable bacteriophage protein STY1063	- none -	fig|6666666.225607.peg.74	CDS	H1191_S15_L001_R1_001_(paired)_trimmed_(paired)_contig_1	85175	86392	1218	Colanic acid biosynthesis glycosyl transferase WcaC	Colanic acid biosynthesis	fig|6666666.225610.peg.67	CDS	A31_S13_L001_R1_001_(paired)_trimmed_(paired)_contig_1	67863	66601	1263	Flagellar hook-length control protein FliK	Flagellum	fig|6666666.225618.peg.71	CDS	H2397_S1_L001_R1_001_(paired)_trimmed_(paired)_contig_10	5123	3906	1218	Membrane-bound lytic murein transglycosylase D precursor (EC 3.2.1.-)	CBSS-228410.1.peg.134, CBSS-342610.3.peg.1536, Murein Hydrolases
fig|6666666.225598.peg.68	CDS	H2399_S14_L001_R1_001_(paired)_trimmed_(paired)_contig_1	69745	68696	1050	tRNA pseudouridine 13 synthase (EC 4.2.1.-)	Stationary phase repair cluster, tRNA modification Archaea, tRNA modification Bacteria, tRNA processing	fig|6666666.225603.peg.68	CDS	H322_S1_L001_R1_001_(paired)_trimmed_(paired)_contig_1	58189	59283	1095	FIG00643583: hypothetical protein	- none -	fig|6666666.225607.peg.75	CDS	H1191_S15_L001_R1_001_(paired)_trimmed_(paired)_contig_1	86367	87587	1221	Colanic acid polymerase WcaD	Colanic acid biosynthesis	fig|6666666.225610.peg.68	CDS	A31_S13_L001_R1_001_(paired)_trimmed_(paired)_contig_1	68303	67860	444	Flagellar protein FliJ	Flagellum	fig|6666666.225618.peg.72	CDS	H2397_S1_L001_R1_001_(paired)_trimmed_(paired)_contig_10	6106	5351	756	Hydroxyacylglutathione hydrolase (EC 3.1.2.6)	CBSS-228410.1.peg.134, CBSS-342610.3.peg.1536, Glutathione: Non-redox reactions, Methylglyoxal Metabolism
fig|6666666.225598.peg.69	CDS	H2399_S14_L001_R1_001_(paired)_trimmed_(paired)_contig_1	70221	69742	480	2-C-methyl-D-erythritol 2,4-cyclodiphosphate synthase (EC 4.6.1.12)	Isoprenoid Biosynthesis, Nonmevalonate Branch of Isoprenoid Biosynthesis, Stationary phase repair cluster	fig|6666666.225603.peg.69	CDS	H322_S1_L001_R1_001_(paired)_trimmed_(paired)_contig_1	59434	59640	207	FIG01200701: possible membrane protein	- none -	fig|6666666.225607.peg.76	CDS	H1191_S15_L001_R1_001_(paired)_trimmed_(paired)_contig_1	87602	88354	753	Colanic acid biosynthesis glycosyl transferase WcaE	Colanic acid biosynthesis	fig|6666666.225610.peg.69	CDS	A31_S13_L001_R1_001_(paired)_trimmed_(paired)_contig_1	69695	68325	1371	Flagellum-specific ATP synthase FliI	Flagellar motility, Flagellum	fig|6666666.225618.peg.73	CDS	H2397_S1_L001_R1_001_(paired)_trimmed_(paired)_contig_10	6139	6855	717	FIG005121: SAM-dependent methyltransferase (EC 2.1.1.-)	CBSS-228410.1.peg.134, CBSS-342610.3.peg.1536, Glutathione: Non-redox reactions
fig|6666666.225598.peg.70	CDS	H2399_S14_L001_R1_001_(paired)_trimmed_(paired)_contig_1	70931	70221	711	2-C-methyl-D-erythritol 4-phosphate cytidylyltransferase (EC 2.7.7.60)	Isoprenoid Biosynthesis, Nonmevalonate Branch of Isoprenoid Biosynthesis, Stationary phase repair cluster	fig|6666666.225603.peg.70	CDS	H322_S1_L001_R1_001_(paired)_trimmed_(paired)_contig_1	60017	60136	120	hypothetical protein	- none -	fig|6666666.225607.peg.77	CDS	H1191_S15_L001_R1_001_(paired)_trimmed_(paired)_contig_1	88377	88925	549	Colanic acid biosynthesis acetyltransferase WcaF (EC 2.3.1.-)	Colanic acid biosynthesis	fig|6666666.225610.peg.70	CDS	A31_S13_L001_R1_001_(paired)_trimmed_(paired)_contig_1	70399	69695	705	Flagellar assembly protein FliH	Flagellum	fig|6666666.225618.peg.74	CDS	H2397_S1_L001_R1_001_(paired)_trimmed_(paired)_contig_10	7328	6852	477	Ribonuclease HI (EC 3.1.26.4)	CBSS-228410.1.peg.134, CBSS-342610.3.peg.1536, Ribonuclease H
fig|6666666.225598.peg.71	CDS	H2399_S14_L001_R1_001_(paired)_trimmed_(paired)_contig_1	71262	70951	312	Cell division protein DivIC (FtsB), stabilizes FtsL against RasP cleavage	Bacterial Cell Division, Bacterial Cytoskeleton, Cell division-ribosomal stress proteins cluster, Stationary phase repair cluster	fig|6666666.225603.peg.71	CDS	H322_S1_L001_R1_001_(paired)_trimmed_(paired)_contig_1	60262	60543	282	Death on curing protein, Doc toxin	Phd-Doc, YdcE-YdcD toxin-antitoxin (programmed cell death) systems	fig|6666666.225607.peg.78	CDS	H1191_S15_L001_R1_001_(paired)_trimmed_(paired)_contig_1	89097	88930	168	hypothetical protein	- none -	fig|6666666.225610.peg.71	CDS	A31_S13_L001_R1_001_(paired)_trimmed_(paired)_contig_1	71414	70392	1023	Flagellar motor switch protein FliG	Bacterial Chemotaxis, Flagellum	fig|6666666.225618.peg.75	CDS	H2397_S1_L001_R1_001_(paired)_trimmed_(paired)_contig_10	7381	8112	732	DNA polymerase III epsilon subunit (EC 2.7.7.7)	CBSS-228410.1.peg.134, CBSS-342610.3.peg.1536
fig|6666666.225598.peg.72	CDS	H2399_S14_L001_R1_001_(paired)_trimmed_(paired)_contig_1	71748	71425	324	Putative cytochrome oxidase subunit	- none -	fig|6666666.225603.peg.72	CDS	H322_S1_L001_R1_001_(paired)_trimmed_(paired)_contig_1	60601	61341	741	Phage-related protein	- none -	fig|6666666.225607.peg.79	CDS	H1191_S15_L001_R1_001_(paired)_trimmed_(paired)_contig_1	89059	90180	1122	GDP-mannose 4,6-dehydratase (EC 4.2.1.47)	Capsular heptose biosynthesis, Colanic acid biosynthesis	fig|6666666.225610.peg.72	CDS	A31_S13_L001_R1_001_(paired)_trimmed_(paired)_contig_1	73123	71411	1713	Flagellar M-ring protein FliF	Flagellum	fig|6666666.225618.rna.2	RNA	H2397_S1_L001_R1_001_(paired)_trimmed_(paired)_contig_10	8245	8318	74	tRNA-Asp-GTC	- none -
fig|6666666.225598.peg.73	CDS	H2399_S14_L001_R1_001_(paired)_trimmed_(paired)_contig_1	72403	71798	606	Adenylylsulfate kinase (EC 2.7.1.25)	Cysteine Biosynthesis, Inorganic Sulfur Assimilation	fig|6666666.225603.peg.73	CDS	H322_S1_L001_R1_001_(paired)_trimmed_(paired)_contig_1	61341	61694	354	FIG00643583: hypothetical protein	- none -	fig|6666666.225607.peg.80	CDS	H1191_S15_L001_R1_001_(paired)_trimmed_(paired)_contig_1	90183	91148	966	GDP-L-fucose synthetase (EC 1.1.1.271)	Capsular heptose biosynthesis, Colanic acid biosynthesis	fig|6666666.225610.peg.73	CDS	A31_S13_L001_R1_001_(paired)_trimmed_(paired)_contig_1	73354	73665	312	Flagellar hook-basal body complex protein FliE	Flagellum, Flagellum in Campylobacter	fig|6666666.225618.peg.76	CDS	H2397_S1_L001_R1_001_(paired)_trimmed_(paired)_contig_10	9182	8412	771	Aliphatic amidase AmiE (EC 3.5.1.4)	- none -
fig|6666666.225598.peg.74	CDS	H2399_S14_L001_R1_001_(paired)_trimmed_(paired)_contig_1	73830	72403	1428	Sulfate adenylyltransferase subunit 1 (EC 2.7.7.4)	Cysteine Biosynthesis, Inorganic Sulfur Assimilation	fig|6666666.225603.peg.74	CDS	H322_S1_L001_R1_001_(paired)_trimmed_(paired)_contig_1	61695	62894	1200	FIG00643583: hypothetical protein	- none -	fig|6666666.225607.peg.81	CDS	H1191_S15_L001_R1_001_(paired)_trimmed_(paired)_contig_1	91151	91630	480	GDP-mannose mannosyl hydrolase (EC 3.6.1.-)	Colanic acid biosynthesis, Mannose Metabolism, Nudix proteins (nucleoside triphosphate hydrolases)	fig|6666666.225610.peg.75	CDS	A31_S13_L001_R1_001_(paired)_trimmed_(paired)_contig_1	77849	78088	240	Error-prone, lesion bypass DNA polymerase V (UmuC)	DNA repair, bacterial UmuCD system	fig|6666666.225618.peg.77	CDS	H2397_S1_L001_R1_001_(paired)_trimmed_(paired)_contig_10	11733	9289	2445	Butyryl-CoA dehydrogenase (EC 1.3.99.2)	- none -
fig|6666666.225598.peg.75	CDS	H2399_S14_L001_R1_001_(paired)_trimmed_(paired)_contig_1	74748	73840	909	Sulfate adenylyltransferase subunit 2 (EC 2.7.7.4)	Cysteine Biosynthesis, Inorganic Sulfur Assimilation	fig|6666666.225603.peg.75	CDS	H322_S1_L001_R1_001_(paired)_trimmed_(paired)_contig_1	62891	63571	681	Putative bacteriophage protein	- none -	fig|6666666.225607.peg.82	CDS	H1191_S15_L001_R1_001_(paired)_trimmed_(paired)_contig_1	91627	92850	1224	Colanic acid biosysnthesis glycosyl transferase WcaI	Colanic acid biosynthesis	fig|6666666.225610.peg.76	CDS	A31_S13_L001_R1_001_(paired)_trimmed_(paired)_contig_1	79013	78174	840	Probable DNA-binding protein	- none -	fig|6666666.225618.peg.78	CDS	H2397_S1_L001_R1_001_(paired)_trimmed_(paired)_contig_10	11962	12543	582	Phosphoheptose isomerase 1 (EC 5.3.1.-)	Capsular heptose biosynthesis, LOS core oligosaccharide biosynthesis
fig|6666666.225598.peg.76	CDS	H2399_S14_L001_R1_001_(paired)_trimmed_(paired)_contig_1	76173	74758	1416	Siroheme synthase / Precorrin-2 oxidase (EC 1.3.1.76) / Sirohydrochlorin ferrochelatase (EC 4.99.1.4) / Uroporphyrinogen-III methyltransferase (EC 2.1.1.107)	Heme and Siroheme Biosynthesis, Heme and Siroheme Biosynthesis, Heme and Siroheme Biosynthesis	fig|6666666.225603.peg.76	CDS	H322_S1_L001_R1_001_(paired)_trimmed_(paired)_contig_1	63571	64353	783	Phage tail fiber protein	Phage tail fiber proteins	fig|6666666.225607.peg.83	CDS	H1191_S15_L001_R1_001_(paired)_trimmed_(paired)_contig_1	92854	94296	1443	Mannose-1-phosphate guanylyltransferase (GDP) (EC 2.7.7.22)	Mannose Metabolism	fig|6666666.225610.peg.77	CDS	A31_S13_L001_R1_001_(paired)_trimmed_(paired)_contig_1	79113	80009	897	Nucleoside-diphosphate-sugar epimerases	- none -	fig|6666666.225618.peg.79	CDS	H2397_S1_L001_R1_001_(paired)_trimmed_(paired)_contig_10	12632	13399	768	Predicted glutamine amidotransferase	- none -
fig|6666666.225598.peg.77	CDS	H2399_S14_L001_R1_001_(paired)_trimmed_(paired)_contig_1	76418	77407	990	Alkaline phosphatase isozyme conversion protein precursor (EC 3.4.11.-)	CBSS-216592.1.peg.3534	fig|6666666.225603.peg.77	CDS	H322_S1_L001_R1_001_(paired)_trimmed_(paired)_contig_1	65231	65085	147	Serine acetyltransferase (EC 2.3.1.30)	Cysteine Biosynthesis, Methionine Biosynthesis	fig|6666666.225607.peg.84	CDS	H1191_S15_L001_R1_001_(paired)_trimmed_(paired)_contig_1	94352	95722	1371	Phosphomannomutase (EC 5.4.2.8)	Mannose Metabolism	fig|6666666.225610.peg.78	CDS	A31_S13_L001_R1_001_(paired)_trimmed_(paired)_contig_1	80481	81062	582	putative outer membrane protein	- none -	fig|6666666.225618.peg.80	CDS	H2397_S1_L001_R1_001_(paired)_trimmed_(paired)_contig_10	14107	13370	738	probable exported protein STY0357	- none -
fig|6666666.225598.peg.78	CDS	H2399_S14_L001_R1_001_(paired)_trimmed_(paired)_contig_1	78172	77438	735	Phosphoadenylyl-sulfate reductase [thioredoxin] (EC 1.8.4.8)	Cysteine Biosynthesis, Inorganic Sulfur Assimilation	fig|6666666.225603.peg.78	CDS	H322_S1_L001_R1_001_(paired)_trimmed_(paired)_contig_1	65903	66154	252	hypothetical protein	- none -	fig|6666666.225607.peg.85	CDS	H1191_S15_L001_R1_001_(paired)_trimmed_(paired)_contig_1	95837	97231	1395	Colanic acid biosynthsis UDP-glucose lipid carrier transferase WcaJ	Colanic acid biosynthesis	fig|6666666.225610.peg.79	CDS	A31_S13_L001_R1_001_(paired)_trimmed_(paired)_contig_1	82355	81255	1101	Major facilitator family transporter	- none -	fig|6666666.225618.peg.81	CDS	H2397_S1_L001_R1_001_(paired)_trimmed_(paired)_contig_10	14348	15418	1071	DNA polymerase IV (EC 2.7.7.7)	DNA repair, bacterial
fig|6666666.225598.peg.79	CDS	H2399_S14_L001_R1_001_(paired)_trimmed_(paired)_contig_1	79995	78310	1686	Sulfite reductase [NADPH] hemoprotein beta-component (EC 1.8.1.2)	Cysteine Biosynthesis, Inorganic Sulfur Assimilation	fig|6666666.225603.peg.79	CDS	H322_S1_L001_R1_001_(paired)_trimmed_(paired)_contig_1	66688	66440	249	Recombinational DNA repair protein RecT (prophage associated)	DNA repair, bacterial	fig|6666666.225607.peg.86	CDS	H1191_S15_L001_R1_001_(paired)_trimmed_(paired)_contig_1	97244	98722	1479	Lipopolysaccharide biosynthesis protein WzxC	Colanic acid biosynthesis	fig|6666666.225610.peg.80	CDS	A31_S13_L001_R1_001_(paired)_trimmed_(paired)_contig_1	82570	83481	912	Transcriptional regulator, LysR family	- none -	fig|6666666.225618.peg.82	CDS	H2397_S1_L001_R1_001_(paired)_trimmed_(paired)_contig_10	17164	15707	1458	Aminoacyl-histidine dipeptidase (Peptidase D) (EC 3.4.13.3)	Dipeptidases (EC 3.4.13.-), Recycling of Peptidoglycan Amino Acids
fig|6666666.225598.peg.80	CDS	H2399_S14_L001_R1_001_(paired)_trimmed_(paired)_contig_1	81824	80022	1803	Sulfite reductase [NADPH] flavoprotein alpha-component (EC 1.8.1.2)	Cysteine Biosynthesis, Inorganic Sulfur Assimilation	fig|6666666.225603.peg.80	CDS	H322_S1_L001_R1_001_(paired)_trimmed_(paired)_contig_1	68506	68264	243	hypothetical protein	- none -	fig|6666666.225607.peg.87	CDS	H1191_S15_L001_R1_001_(paired)_trimmed_(paired)_contig_1	98802	100082	1281	Colanic acid biosysnthesis protein WcaK	Colanic acid biosynthesis	fig|6666666.225610.peg.81	CDS	A31_S13_L001_R1_001_(paired)_trimmed_(paired)_contig_1	83837	84442	606	Methyltransferase	- none -	fig|6666666.225618.peg.83	CDS	H2397_S1_L001_R1_001_(paired)_trimmed_(paired)_contig_10	17425	17883	459	Xanthine-guanine phosphoribosyltransferase (EC 2.4.2.22)	Purine conversions
fig|6666666.225598.peg.81	CDS	H2399_S14_L001_R1_001_(paired)_trimmed_(paired)_contig_1	81823	81948	126	hypothetical protein	- none -	fig|6666666.225603.peg.81	CDS	H322_S1_L001_R1_001_(paired)_trimmed_(paired)_contig_1	69665	69832	168	Replicative DNA helicase (EC 3.6.1.-)	- none -	fig|6666666.225607.peg.88	CDS	H1191_S15_L001_R1_001_(paired)_trimmed_(paired)_contig_1	100079	101299	1221	Colanic acid biosynthesis glycosyl transferase WcaL	Colanic acid biosynthesis	fig|6666666.225610.peg.82	CDS	A31_S13_L001_R1_001_(paired)_trimmed_(paired)_contig_1	84638	84489	150	hypothetical protein	- none -	fig|6666666.225618.peg.84	CDS	H2397_S1_L001_R1_001_(paired)_trimmed_(paired)_contig_10	17991	19238	1248	FIG00553733: hypothetical protein	- none -
fig|6666666.225598.peg.82	CDS	H2399_S14_L001_R1_001_(paired)_trimmed_(paired)_contig_1	82231	82491	261	Queuosine biosynthesis QueD, PTPS-I	Queuosine-Archaeosine Biosynthesis, Zinc regulated enzymes, tRNA modification Bacteria	fig|6666666.225603.peg.82	CDS	H322_S1_L001_R1_001_(paired)_trimmed_(paired)_contig_1	69795	71144	1350	Zinc binding domain / DNA primase (EC 2.7.7.-), Phage P4-associated / Replicative helicase RepA, Phage P4-associated	- none -	fig|6666666.225607.peg.89	CDS	H1191_S15_L001_R1_001_(paired)_trimmed_(paired)_contig_1	101311	102729	1419	Colanic acid biosynthesis protein wcaM	- none -	fig|6666666.225610.peg.83	CDS	A31_S13_L001_R1_001_(paired)_trimmed_(paired)_contig_1	85318	84635	684	Gifsy-2 prophage protein	- none -	fig|6666666.225618.peg.85	CDS	H2397_S1_L001_R1_001_(paired)_trimmed_(paired)_contig_10	19296	19685	390	Curlin genes transcriptional activator	- none -
fig|6666666.225598.peg.83	CDS	H2399_S14_L001_R1_001_(paired)_trimmed_(paired)_contig_1	83473	82802	672	Queuosine Biosynthesis QueE Radical SAM	Queuosine-Archaeosine Biosynthesis, tRNA modification Bacteria	fig|6666666.225603.peg.83	CDS	H322_S1_L001_R1_001_(paired)_trimmed_(paired)_contig_1	73747	75105	1359	hypothetical protein	- none -	fig|6666666.225607.peg.90	CDS	H1191_S15_L001_R1_001_(paired)_trimmed_(paired)_contig_1	102901	103791	891	UTP--glucose-1-phosphate uridylyltransferase (EC 2.7.7.9)	- none -	fig|6666666.225610.peg.84	CDS	A31_S13_L001_R1_001_(paired)_trimmed_(paired)_contig_1	85631	85398	234	FIG00626672: hypothetical protein	- none -	fig|6666666.225618.peg.86	CDS	H2397_S1_L001_R1_001_(paired)_trimmed_(paired)_contig_10	20880	19807	1074	Outer membrane pore protein E precursor	- none -
fig|6666666.225598.peg.84	CDS	H2399_S14_L001_R1_001_(paired)_trimmed_(paired)_contig_1	83671	84645	975	FIG00554258: hypothetical protein	- none -	fig|6666666.225603.peg.84	CDS	H322_S1_L001_R1_001_(paired)_trimmed_(paired)_contig_1	75787	76356	570	hypothetical protein	- none -	fig|6666666.225607.peg.91	CDS	H1191_S15_L001_R1_001_(paired)_trimmed_(paired)_contig_1	104082	105371	1290	Lipopolysaccharide biosynthesis protein	- none -	fig|6666666.225610.peg.85	CDS	A31_S13_L001_R1_001_(paired)_trimmed_(paired)_contig_1	86845	85628	1218	Putative transport system permease protein	- none -	fig|6666666.225618.peg.87	CDS	H2397_S1_L001_R1_001_(paired)_trimmed_(paired)_contig_10	21169	22272	1104	Glutamate 5-kinase (EC 2.7.2.11) / RNA-binding C-terminal domain PUA	Proline Synthesis, Proline Synthesis
fig|6666666.225598.peg.85	CDS	H2399_S14_L001_R1_001_(paired)_trimmed_(paired)_contig_1	85320	84631	690	N-acetylmannosamine-6-phosphate 2-epimerase (EC 5.1.3.9)	Sialic Acid Metabolism	fig|6666666.225603.peg.85	CDS	H322_S1_L001_R1_001_(paired)_trimmed_(paired)_contig_1	76580	76804	225	hypothetical protein	- none -	fig|6666666.225607.peg.92	CDS	H1191_S15_L001_R1_001_(paired)_trimmed_(paired)_contig_1	105334	106497	1164	hypothetical protein	- none -	fig|6666666.225610.peg.86	CDS	A31_S13_L001_R1_001_(paired)_trimmed_(paired)_contig_1	87048	87461	414	FIG00640199: hypothetical protein	- none -	fig|6666666.225618.peg.88	CDS	H2397_S1_L001_R1_001_(paired)_trimmed_(paired)_contig_10	22283	23536	1254	Gamma-glutamyl phosphate reductase (EC 1.2.1.41)	Proline Synthesis
fig|6666666.225598.peg.86	CDS	H2399_S14_L001_R1_001_(paired)_trimmed_(paired)_contig_1	86951	85329	1623	PTS system, maltose and glucose-specific IIC component (EC 2.7.1.69) / PTS system, maltose and glucose-specific IIB component (EC 2.7.1.69)	Maltose and Maltodextrin Utilization, Maltose and Maltodextrin Utilization	fig|6666666.225603.peg.86	CDS	H322_S1_L001_R1_001_(paired)_trimmed_(paired)_contig_1	76906	77187	282	FIG00553486: hypothetical protein	- none -	fig|6666666.225607.peg.93	CDS	H1191_S15_L001_R1_001_(paired)_trimmed_(paired)_contig_1	106498	107655	1158	lipopolysaccharide biosynthesis RfbU-related protein	- none -	fig|6666666.225610.peg.87	CDS	A31_S13_L001_R1_001_(paired)_trimmed_(paired)_contig_1	87473	87628	156	hypothetical protein	- none -	fig|6666666.225618.rna.3	RNA	H2397_S1_L001_R1_001_(paired)_trimmed_(paired)_contig_10	23645	23717	73	tRNA-Thr-CGT	- none -
fig|6666666.225598.peg.87	CDS	H2399_S14_L001_R1_001_(paired)_trimmed_(paired)_contig_1	87053	87880	828	RpiR family transcriptional regulator	- none -	fig|6666666.225603.peg.87	CDS	H322_S1_L001_R1_001_(paired)_trimmed_(paired)_contig_1	78426	77197	1230	Tripeptide aminopeptidase (EC 3.4.11.4)	- none -	fig|6666666.225607.peg.94	CDS	H1191_S15_L001_R1_001_(paired)_trimmed_(paired)_contig_1	107655	108830	1176	mannosyltransferase B	- none -	fig|6666666.225610.peg.88	CDS	A31_S13_L001_R1_001_(paired)_trimmed_(paired)_contig_1	88159	87797	363	Flagellar biosynthesis protein FliT	Flagellum	fig|6666666.225618.peg.89	CDS	H2397_S1_L001_R1_001_(paired)_trimmed_(paired)_contig_10	24038	23790	249	Recombinational DNA repair protein RecT (prophage associated)	DNA repair, bacterial
fig|6666666.225598.peg.88	CDS	H2399_S14_L001_R1_001_(paired)_trimmed_(paired)_contig_1	88203	89312	1110	Nucleoside-diphosphate-sugar epimerases	- none -	fig|6666666.225603.peg.88	CDS	H322_S1_L001_R1_001_(paired)_trimmed_(paired)_contig_1	78544	80139	1596	Dipeptide-binding ABC transporter, periplasmic substrate-binding component (TC 3.A.1.5.2)	ABC transporter dipeptide (TC 3.A.1.5.2), Bacterial Chemotaxis	fig|6666666.225607.peg.95	CDS	H1191_S15_L001_R1_001_(paired)_trimmed_(paired)_contig_1	108811	109857	1047	UDP-N-acetylglucosamine 4,6-dehydratase (EC 4.2.1.-)	- none -	fig|6666666.225610.peg.89	CDS	A31_S13_L001_R1_001_(paired)_trimmed_(paired)_contig_1	88569	88159	411	Flagellar biosynthesis protein FliS	Flagellum	fig|6666666.225618.peg.90	CDS	H2397_S1_L001_R1_001_(paired)_trimmed_(paired)_contig_10	25856	25614	243	hypothetical protein	- none -
fig|6666666.225598.peg.89	CDS	H2399_S14_L001_R1_001_(paired)_trimmed_(paired)_contig_1	90661	89363	1299	Enolase (EC 4.2.1.11)	Entner-Doudoroff Pathway, Glycolysis and Gluconeogenesis, Serine-glyoxylate cycle	fig|6666666.225603.peg.89	CDS	H322_S1_L001_R1_001_(paired)_trimmed_(paired)_contig_1	82493	80346	2148	Coenzyme PQQ synthesis protein F	- none -	fig|6666666.225607.peg.96	CDS	H1191_S15_L001_R1_001_(paired)_trimmed_(paired)_contig_1	109859	110962	1104	WbjC	- none -	fig|6666666.225610.peg.90	CDS	A31_S13_L001_R1_001_(paired)_trimmed_(paired)_contig_1	90009	88579	1431	Flagellar hook-associated protein FliD	Flagellum	fig|6666666.225618.peg.91	CDS	H2397_S1_L001_R1_001_(paired)_trimmed_(paired)_contig_10	27015	27182	168	Replicative DNA helicase (EC 3.6.1.-)	- none -
fig|6666666.225598.peg.90	CDS	H2399_S14_L001_R1_001_(paired)_trimmed_(paired)_contig_1	92383	90746	1638	CTP synthase (EC 6.3.4.2)	CTP synthase (EC 6.3.4.2) cluster, pyrimidine conversions	fig|6666666.225603.peg.90	CDS	H322_S1_L001_R1_001_(paired)_trimmed_(paired)_contig_1	83626	82490	1137	Coenzyme PQQ synthesis protein E	- none -	fig|6666666.225607.peg.97	CDS	H1191_S15_L001_R1_001_(paired)_trimmed_(paired)_contig_1	110971	112092	1122	UDP-N-acetylglucosamine 2-epimerase (EC 5.1.3.14)	Sialic Acid Metabolism	fig|6666666.225610.peg.91	CDS	A31_S13_L001_R1_001_(paired)_trimmed_(paired)_contig_1	90445	91281	837	Flagellar biosynthesis protein FliC	Flagellum	fig|6666666.225618.peg.92	CDS	H2397_S1_L001_R1_001_(paired)_trimmed_(paired)_contig_10	27145	28494	1350	Zinc binding domain / DNA primase (EC 2.7.7.-), Phage P4-associated / Replicative helicase RepA, Phage P4-associated	- none -
fig|6666666.225598.peg.91	CDS	H2399_S14_L001_R1_001_(paired)_trimmed_(paired)_contig_1	93400	92609	792	Nucleoside triphosphate pyrophosphohydrolase MazG (EC 3.6.1.8)	Nucleoside triphosphate pyrophosphohydrolase MazG	fig|6666666.225603.peg.91	CDS	H322_S1_L001_R1_001_(paired)_trimmed_(paired)_contig_1	83897	83619	279	Coenzyme PQQ synthesis protein D	- none -	fig|6666666.225607.peg.98	CDS	H1191_S15_L001_R1_001_(paired)_trimmed_(paired)_contig_1	112092	113300	1209	Putative glycosyltransferase	- none -	fig|6666666.225610.peg.92	CDS	A31_S13_L001_R1_001_(paired)_trimmed_(paired)_contig_1	91555	92976	1422	FIG00554990: hypothetical protein	- none -	fig|6666666.225618.peg.93	CDS	H2397_S1_L001_R1_001_(paired)_trimmed_(paired)_contig_10	31097	32455	1359	hypothetical protein	- none -
fig|6666666.225598.peg.92	CDS	H2399_S14_L001_R1_001_(paired)_trimmed_(paired)_contig_1	95735	93501	2235	GTP pyrophosphokinase (EC 2.7.6.5), (p)ppGpp synthetase I	BarA-UvrY(SirA) two-component regulatory system, CBSS-176299.4.peg.1292, Stringent Response, (p)ppGpp metabolism	fig|6666666.225603.peg.92	CDS	H322_S1_L001_R1_001_(paired)_trimmed_(paired)_contig_1	84652	83897	756	Pyrroloquinoline-quinone synthase (EC 1.3.3.11)	- none -	fig|6666666.225607.peg.99	CDS	H1191_S15_L001_R1_001_(paired)_trimmed_(paired)_contig_1	113806	115212	1407	6-phosphogluconate dehydrogenase, decarboxylating (EC 1.1.1.44)	D-gluconate and ketogluconates metabolism, Pentose phosphate pathway	fig|6666666.225610.peg.93	CDS	A31_S13_L001_R1_001_(paired)_trimmed_(paired)_contig_1	92998	96351	3354	Predicted O-linked N-acetylglucosamine transferase, SPINDLY family	- none -	fig|6666666.225618.peg.94	CDS	H2397_S1_L001_R1_001_(paired)_trimmed_(paired)_contig_10	33137	33706	570	hypothetical protein	- none -
fig|6666666.225598.peg.93	CDS	H2399_S14_L001_R1_001_(paired)_trimmed_(paired)_contig_1	97085	95787	1299	23S rRNA (Uracil-5-) -methyltransferase RumA (EC 2.1.1.-)	BarA-UvrY(SirA) two-component regulatory system, RNA methylation	fig|6666666.225603.peg.93	CDS	H322_S1_L001_R1_001_(paired)_trimmed_(paired)_contig_1	85569	84661	909	Coenzyme PQQ synthesis protein B	- none -	fig|6666666.225607.peg.100	CDS	H1191_S15_L001_R1_001_(paired)_trimmed_(paired)_contig_1	115440	116432	993	regulator of length of O-antigen component of lipopolysaccharide chains	- none -	fig|6666666.225610.peg.94	CDS	A31_S13_L001_R1_001_(paired)_trimmed_(paired)_contig_1	96421	97554	1134	Aminotransferase, DegT/DnrJ/EryC1/StrS family	- none -	fig|6666666.225618.peg.95	CDS	H2397_S1_L001_R1_001_(paired)_trimmed_(paired)_contig_10	33930	34154	225	hypothetical protein	- none -
fig|6666666.225598.peg.94	CDS	H2399_S14_L001_R1_001_(paired)_trimmed_(paired)_contig_1	97143	99902	2760	BarA sensory histidine kinase (= VarS = GacS)	BarA-UvrY(SirA) two-component regulatory system	fig|6666666.225603.peg.94	CDS	H322_S1_L001_R1_001_(paired)_trimmed_(paired)_contig_1	86844	85816	1029	Microsomal dipeptidase (EC 3.4.13.19)	- none -	fig|6666666.225607.peg.101	CDS	H1191_S15_L001_R1_001_(paired)_trimmed_(paired)_contig_1	117104	116493	612	Phosphoribosyl-AMP cyclohydrolase (EC 3.5.4.19) / Phosphoribosyl-ATP pyrophosphatase (EC 3.6.1.31)	Histidine Biosynthesis, Histidine Biosynthesis, Riboflavin synthesis cluster, Zinc regulated enzymes	fig|6666666.225610.peg.95	CDS	A31_S13_L001_R1_001_(paired)_trimmed_(paired)_contig_1	97551	98189	639	putative acetyltransferase protein	- none -	fig|6666666.225618.peg.96	CDS	H2397_S1_L001_R1_001_(paired)_trimmed_(paired)_contig_10	34256	34537	282	FIG00553486: hypothetical protein	- none -
fig|6666666.225598.peg.95	CDS	H2399_S14_L001_R1_001_(paired)_trimmed_(paired)_contig_1	100386	99937	450	Hypothetical flavoprotein YqcA (clustered with tRNA pseudouridine synthase C)	CBSS-83333.1.peg.2748, Flavodoxin	fig|6666666.225603.peg.95	CDS	H322_S1_L001_R1_001_(paired)_trimmed_(paired)_contig_1	87309	87013	297	hypothetical protein	- none -	fig|6666666.225607.peg.102	CDS	H1191_S15_L001_R1_001_(paired)_trimmed_(paired)_contig_1	117874	117098	777	Imidazole glycerol phosphate synthase cyclase subunit (EC 4.1.3.-)	Histidine Biosynthesis	fig|6666666.225610.peg.96	CDS	A31_S13_L001_R1_001_(paired)_trimmed_(paired)_contig_1	98394	99446	1053	Coenzyme F390 synthetase	- none -	fig|6666666.225618.peg.97	CDS	H2397_S1_L001_R1_001_(paired)_trimmed_(paired)_contig_10	35776	34547	1230	Tripeptide aminopeptidase (EC 3.4.11.4)	- none -
fig|6666666.225598.peg.96	CDS	H2399_S14_L001_R1_001_(paired)_trimmed_(paired)_contig_1	101187	100390	798	tRNA pseudouridine synthase C (EC 4.2.1.70)	CBSS-83333.1.peg.2748, RNA pseudouridine syntheses, tRNA modification Bacteria	fig|6666666.225603.peg.96	CDS	H322_S1_L001_R1_001_(paired)_trimmed_(paired)_contig_1	87762	88145	384	Putative membrane protein	- none -	fig|6666666.225607.peg.103	CDS	H1191_S15_L001_R1_001_(paired)_trimmed_(paired)_contig_1	118593	117856	738	Phosphoribosylformimino-5-aminoimidazole carboxamide ribotide isomerase (EC 5.3.1.16)	Chorismate: Intermediate for synthesis of Tryptophan, PAPA antibiotics, PABA, 3-hydroxyanthranilate and more., Histidine Biosynthesis	fig|6666666.225610.peg.97	CDS	A31_S13_L001_R1_001_(paired)_trimmed_(paired)_contig_1	99609	100298	690	RNA polymerase sigma factor for flagellar operon	Flagellar motility, Flagellum, Transcription initiation, bacterial sigma factors	fig|6666666.225618.peg.98	CDS	H2397_S1_L001_R1_001_(paired)_trimmed_(paired)_contig_10	35894	37489	1596	Dipeptide-binding ABC transporter, periplasmic substrate-binding component (TC 3.A.1.5.2)	ABC transporter dipeptide (TC 3.A.1.5.2), Bacterial Chemotaxis
fig|6666666.225598.peg.97	CDS	H2399_S14_L001_R1_001_(paired)_trimmed_(paired)_contig_1	101513	101184	330	Hypothetical protein YqcC (clustered with tRNA pseudouridine synthase C)	CBSS-83333.1.peg.2748	fig|6666666.225603.peg.97	CDS	H322_S1_L001_R1_001_(paired)_trimmed_(paired)_contig_1	88390	88196	195	hypothetical protein	- none -	fig|6666666.225607.peg.104	CDS	H1191_S15_L001_R1_001_(paired)_trimmed_(paired)_contig_1	119184	118594	591	Imidazole glycerol phosphate synthase amidotransferase subunit (EC 2.4.2.-)	Histidine Biosynthesis	fig|6666666.225610.peg.98	CDS	A31_S13_L001_R1_001_(paired)_trimmed_(paired)_contig_1	100359	100907	549	Flagellar biosynthesis protein FliZ	Flagellum	fig|6666666.225618.peg.99	CDS	H2397_S1_L001_R1_001_(paired)_trimmed_(paired)_contig_10	39843	37696	2148	Coenzyme PQQ synthesis protein F	- none -
fig|6666666.225598.peg.98	CDS	H2399_S14_L001_R1_001_(paired)_trimmed_(paired)_contig_1	102700	102155	546	Syd protein	- none -	fig|6666666.225603.peg.98	CDS	H322_S1_L001_R1_001_(paired)_trimmed_(paired)_contig_1	88502	88798	297	FIG00553778: hypothetical protein	- none -	fig|6666666.225607.peg.105	CDS	H1191_S15_L001_R1_001_(paired)_trimmed_(paired)_contig_1	120251	119184	1068	Histidinol-phosphatase (EC 3.1.3.15) / Imidazoleglycerol-phosphate dehydratase (EC 4.2.1.19)	Histidine Biosynthesis, Histidine Biosynthesis	fig|6666666.225610.peg.99	CDS	A31_S13_L001_R1_001_(paired)_trimmed_(paired)_contig_1	100993	101793	801	Cystine ABC transporter, periplasmic cystine-binding protein FliY	L-Cystine Uptake and Metabolism	fig|6666666.225618.peg.100	CDS	H2397_S1_L001_R1_001_(paired)_trimmed_(paired)_contig_10	40976	39840	1137	Coenzyme PQQ synthesis protein E	- none -
fig|6666666.225598.peg.99	CDS	H2399_S14_L001_R1_001_(paired)_trimmed_(paired)_contig_1	102770	103615	846	NADPH dependent preQ0 reductase (EC 1.7.1.13)	- none -	fig|6666666.225603.peg.99	CDS	H322_S1_L001_R1_001_(paired)_trimmed_(paired)_contig_1	89045	90025	981	Transcriptional regulator, AraC family	- none -	fig|6666666.225607.peg.106	CDS	H1191_S15_L001_R1_001_(paired)_trimmed_(paired)_contig_1	121330	120248	1083	Histidinol-phosphate aminotransferase (EC 2.6.1.9)	Histidine Biosynthesis	fig|6666666.225610.peg.100	CDS	A31_S13_L001_R1_001_(paired)_trimmed_(paired)_contig_1	101766	101891	126	hypothetical protein	- none -	fig|6666666.225618.peg.101	CDS	H2397_S1_L001_R1_001_(paired)_trimmed_(paired)_contig_10	41247	40969	279	Coenzyme PQQ synthesis protein D	- none -
fig|6666666.225598.peg.100	CDS	H2399_S14_L001_R1_001_(paired)_trimmed_(paired)_contig_1	103733	105097	1365	Decarboxylase family protein	- none -	fig|6666666.225603.peg.100	CDS	H322_S1_L001_R1_001_(paired)_trimmed_(paired)_contig_1	90104	91114	1011	NAD-dependent glyceraldehyde-3-phosphate dehydrogenase (EC 1.2.1.12)	Entner-Doudoroff Pathway, Glycolysis and Gluconeogenesis, Pyridoxin (Vitamin B6) Biosynthesis, Redox-dependent regulation of nucleus processes	fig|6666666.225607.peg.107	CDS	H1191_S15_L001_R1_001_(paired)_trimmed_(paired)_contig_1	122631	121327	1305	Histidinol dehydrogenase (EC 1.1.1.23)	Histidine Biosynthesis	fig|6666666.225610.peg.101	CDS	A31_S13_L001_R1_001_(paired)_trimmed_(paired)_contig_1	101900	102880	981	D-cysteine desulfhydrase (EC 4.4.1.15)	Adaptation to d-cysteine	fig|6666666.225618.peg.102	CDS	H2397_S1_L001_R1_001_(paired)_trimmed_(paired)_contig_10	42002	41247	756	Pyrroloquinoline-quinone synthase (EC 1.3.3.11)	- none -
fig|6666666.225598.peg.101	CDS	H2399_S14_L001_R1_001_(paired)_trimmed_(paired)_contig_1	105374	105502	129	hypothetical protein	- none -	fig|6666666.225603.peg.101	CDS	H322_S1_L001_R1_001_(paired)_trimmed_(paired)_contig_1	91564	91160	405	RidA/YER057c/UK114 superfamily, group 7, YjgH-like protein	- none -	fig|6666666.225607.peg.108	CDS	H1191_S15_L001_R1_001_(paired)_trimmed_(paired)_contig_1	123536	122637	900	ATP phosphoribosyltransferase (EC 2.4.2.17)	Histidine Biosynthesis, Riboflavin synthesis cluster	fig|6666666.225610.peg.102	CDS	A31_S13_L001_R1_001_(paired)_trimmed_(paired)_contig_1	102904	103572	669	Cystine ABC transporter, permease protein	Adaptation to d-cysteine, L-Cystine Uptake and Metabolism	fig|6666666.225618.peg.103	CDS	H2397_S1_L001_R1_001_(paired)_trimmed_(paired)_contig_10	42919	42011	909	Coenzyme PQQ synthesis protein B	- none -
fig|6666666.225598.peg.102	CDS	H2399_S14_L001_R1_001_(paired)_trimmed_(paired)_contig_1	105548	106834	1287	Serine transporter	Glycine and Serine Utilization, Pyruvate Alanine Serine Interconversions	fig|6666666.225603.peg.102	CDS	H322_S1_L001_R1_001_(paired)_trimmed_(paired)_contig_1	91707	92294	588	Transcriptional regulator, TetR family	- none -	fig|6666666.225607.peg.109	CDS	H1191_S15_L001_R1_001_(paired)_trimmed_(paired)_contig_1	123697	123870	174	FIG00553276: hypothetical protein	- none -	fig|6666666.225610.peg.103	CDS	A31_S13_L001_R1_001_(paired)_trimmed_(paired)_contig_1	103569	104321	753	Cystine ABC transporter, ATP-binding protein	Adaptation to d-cysteine, L-Cystine Uptake and Metabolism	fig|6666666.225618.peg.104	CDS	H2397_S1_L001_R1_001_(paired)_trimmed_(paired)_contig_10	44194	43166	1029	Microsomal dipeptidase (EC 3.4.13.19)	- none -
fig|6666666.225598.peg.103	CDS	H2399_S14_L001_R1_001_(paired)_trimmed_(paired)_contig_1	106901	108268	1368	L-serine dehydratase (EC 4.3.1.17)	Glycine and Serine Utilization, Pyruvate Alanine Serine Interconversions	fig|6666666.225603.peg.103	CDS	H322_S1_L001_R1_001_(paired)_trimmed_(paired)_contig_1	93199	94116	918	Short-chain dehydrogenase/reductase SDR	Transcription repair cluster	fig|6666666.225607.peg.110	CDS	H1191_S15_L001_R1_001_(paired)_trimmed_(paired)_contig_1	123907	124731	825	Nucleoside-diphosphate-sugar epimerases	- none -	fig|6666666.225610.peg.104	CDS	A31_S13_L001_R1_001_(paired)_trimmed_(paired)_contig_1	104508	105299	792	N-3-oxohexanoyl-L-homoserine lactone quorum-sensing transcriptional activator @ N-3-oxooctanoyl-L-homoserine lactone quorum-sensing transcriptional activator	- none -	fig|6666666.225618.peg.105	CDS	H2397_S1_L001_R1_001_(paired)_trimmed_(paired)_contig_10	44659	44363	297	hypothetical protein	- none -
fig|6666666.225598.peg.104	CDS	H2399_S14_L001_R1_001_(paired)_trimmed_(paired)_contig_1	108399	109154	756	DNA polymerase I (EC 2.7.7.7)	DNA Repair Base Excision	fig|6666666.225603.peg.104	CDS	H322_S1_L001_R1_001_(paired)_trimmed_(paired)_contig_1	95196	94120	1077	Transcriptional repressor of the lac operon	Lactose and Galactose Uptake and Utilization, Lactose utilization	fig|6666666.225607.peg.111	CDS	H1191_S15_L001_R1_001_(paired)_trimmed_(paired)_contig_1	125494	124715	780	Gamma-glutamyl-GABA hydrolase (EC 3.5.1.94)	Putrescine utilization pathways	fig|6666666.225610.peg.105	CDS	A31_S13_L001_R1_001_(paired)_trimmed_(paired)_contig_1	105597	105373	225	FIG00634007: hypothetical protein	- none -	fig|6666666.225618.peg.106	CDS	H2397_S1_L001_R1_001_(paired)_trimmed_(paired)_contig_10	45112	45495	384	Putative membrane protein	- none -
fig|6666666.225598.peg.105	CDS	H2399_S14_L001_R1_001_(paired)_trimmed_(paired)_contig_1	110392	109292	1101	LSU rRNA 2'-O-methyl-C2498 methyltransferase RlmM	RNA methylation	fig|6666666.225603.peg.105	CDS	H322_S1_L001_R1_001_(paired)_trimmed_(paired)_contig_1	95214	95336	123	hypothetical protein	- none -	fig|6666666.225607.peg.112	CDS	H1191_S15_L001_R1_001_(paired)_trimmed_(paired)_contig_1	125761	127056	1296	Gamma-aminobutyrate:alpha-ketoglutarate aminotransferase (EC 2.6.1.19)	Putrescine utilization pathways	fig|6666666.225610.peg.106	CDS	A31_S13_L001_R1_001_(paired)_trimmed_(paired)_contig_1	105833	105955	123	hypothetical protein	- none -	fig|6666666.225618.peg.107	CDS	H2397_S1_L001_R1_001_(paired)_trimmed_(paired)_contig_10	45740	45546	195	hypothetical protein	- none -
fig|6666666.225598.peg.106	CDS	H2399_S14_L001_R1_001_(paired)_trimmed_(paired)_contig_1	110780	110385	396	COG2363	- none -	fig|6666666.225603.peg.106	CDS	H322_S1_L001_R1_001_(paired)_trimmed_(paired)_contig_1	95321	98575	3255	Beta-galactosidase (EC 3.2.1.23)	Galactosylceramide and Sulfatide metabolism, Lactose and Galactose Uptake and Utilization, Lactose utilization	fig|6666666.225607.peg.113	CDS	H1191_S15_L001_R1_001_(paired)_trimmed_(paired)_contig_1	127280	128608	1329	Putrescine importer	GABA and putrescine metabolism from cluters, Putrescine utilization pathways	fig|6666666.225610.peg.107	CDS	A31_S13_L001_R1_001_(paired)_trimmed_(paired)_contig_1	106081	106737	657	BarA-associated response regulator UvrY (= GacA = SirA)	BarA-UvrY(SirA) two-component regulatory system	fig|6666666.225618.peg.108	CDS	H2397_S1_L001_R1_001_(paired)_trimmed_(paired)_contig_10	45852	46148	297	FIG00553778: hypothetical protein	- none -
fig|6666666.225598.peg.107	CDS	H2399_S14_L001_R1_001_(paired)_trimmed_(paired)_contig_1	111743	110826	918	Glycine cleavage system transcriptional activator GcvA	Glycine cleavage system, LysR-family proteins in Escherichia coli, Orphan regulatory proteins	fig|6666666.225603.peg.107	CDS	H322_S1_L001_R1_001_(paired)_trimmed_(paired)_contig_1	98644	99909	1266	Lactose permease	Lactose and Galactose Uptake and Utilization, Lactose utilization	fig|6666666.225607.peg.114	CDS	H1191_S15_L001_R1_001_(paired)_trimmed_(paired)_contig_1	130334	128907	1428	Exodeoxyribonuclease I (EC 3.1.11.1)	DNA Repair Base Excision	fig|6666666.225610.peg.108	CDS	A31_S13_L001_R1_001_(paired)_trimmed_(paired)_contig_1	106734	108566	1833	Excinuclease ABC subunit C	BarA-UvrY(SirA) two-component regulatory system, DNA repair, UvrABC system	fig|6666666.225618.peg.109	CDS	H2397_S1_L001_R1_001_(paired)_trimmed_(paired)_contig_10	46395	47375	981	Transcriptional regulator, AraC family	- none -
fig|6666666.225598.peg.108	CDS	H2399_S14_L001_R1_001_(paired)_trimmed_(paired)_contig_1	112238	112089	150	probable lipoprotein	- none -	fig|6666666.225603.peg.108	CDS	H322_S1_L001_R1_001_(paired)_trimmed_(paired)_contig_1	100121	101821	1701	NAD-dependent malic enzyme (EC 1.1.1.38)	Pyruvate metabolism I: anaplerotic reactions, PEP	fig|6666666.225607.peg.115	CDS	H1191_S15_L001_R1_001_(paired)_trimmed_(paired)_contig_1	131563	130412	1152	acyltransferase 3	- none -	fig|6666666.225610.peg.109	CDS	A31_S13_L001_R1_001_(paired)_trimmed_(paired)_contig_1	108623	109171	549	CDP-diacylglycerol--glycerol-3-phosphate 3-phosphatidyltransferase (EC 2.7.8.5)	BarA-UvrY(SirA) two-component regulatory system, Glycerolipid and Glycerophospholipid Metabolism in Bacteria	fig|6666666.225618.peg.110	CDS	H2397_S1_L001_R1_001_(paired)_trimmed_(paired)_contig_10	47454	48464	1011	NAD-dependent glyceraldehyde-3-phosphate dehydrogenase (EC 1.2.1.12)	Entner-Doudoroff Pathway, Glycolysis and Gluconeogenesis, Pyridoxin (Vitamin B6) Biosynthesis, Redox-dependent regulation of nucleus processes
fig|6666666.225598.peg.109	CDS	H2399_S14_L001_R1_001_(paired)_trimmed_(paired)_contig_1	112509	113714	1206	Cysteine desulfurase CsdA-CsdE (EC 2.8.1.7), main protein CsdA	Alanine biosynthesis, mnm5U34 biosynthesis bacteria, tRNA modification Archaea	fig|6666666.225603.peg.109	CDS	H322_S1_L001_R1_001_(paired)_trimmed_(paired)_contig_1	102130	101873	258	FIG00553336: hypothetical protein	- none -	fig|6666666.225607.peg.116	CDS	H1191_S15_L001_R1_001_(paired)_trimmed_(paired)_contig_1	131822	132973	1152	D-alanyl-D-alanine carboxypeptidase (EC 3.4.16.4)	Metallocarboxypeptidases (EC 3.4.17.-), Murein Hydrolases, Peptidoglycan Biosynthesis	fig|6666666.225610.rna.6	RNA	A31_S13_L001_R1_001_(paired)_trimmed_(paired)_contig_1	109338	109410	73	tRNA-Gly-GCC	- none -	fig|6666666.225618.peg.111	CDS	H2397_S1_L001_R1_001_(paired)_trimmed_(paired)_contig_10	48914	48510	405	RidA/YER057c/UK114 superfamily, group 7, YjgH-like protein	- none -
fig|6666666.225598.peg.110	CDS	H2399_S14_L001_R1_001_(paired)_trimmed_(paired)_contig_1	113715	114158	444	Cysteine desulfurase CsdA-CsdE, sulfur acceptor protein CsdE	- none -	fig|6666666.225603.peg.110	CDS	H322_S1_L001_R1_001_(paired)_trimmed_(paired)_contig_1	103084	102263	822	Inosose isomerase (EC 5.3.99.-)	Inositol catabolism	fig|6666666.225607.peg.117	CDS	H1191_S15_L001_R1_001_(paired)_trimmed_(paired)_contig_1	133061	133534	474	DNA gyrase inhibitory protein	- none -	fig|6666666.225610.rna.7	RNA	A31_S13_L001_R1_001_(paired)_trimmed_(paired)_contig_1	109467	109537	71	tRNA-Pseudo-GCA	- none -	fig|6666666.225618.peg.112	CDS	H2397_S1_L001_R1_001_(paired)_trimmed_(paired)_contig_10	49057	49644	588	Transcriptional regulator, TetR family	- none -
fig|6666666.225598.peg.111	CDS	H2399_S14_L001_R1_001_(paired)_trimmed_(paired)_contig_1	114968	114159	810	CsdL (EC-YgdL) protein of the HesA/MoeB/ThiF family, part of the CsdA-E-L sulfur transfer pathway	- none -	fig|6666666.225603.peg.111	CDS	H322_S1_L001_R1_001_(paired)_trimmed_(paired)_contig_1	103441	104946	1506	Methylmalonate-semialdehyde dehydrogenase [inositol] (EC 1.2.1.27)	Inositol catabolism	fig|6666666.225607.peg.118	CDS	H1191_S15_L001_R1_001_(paired)_trimmed_(paired)_contig_1	133654	134793	1140	Putative inner membrane protein	- none -	fig|6666666.225610.rna.8	RNA	A31_S13_L001_R1_001_(paired)_trimmed_(paired)_contig_1	109553	109636	84	tRNA-Leu-TAA	- none -	fig|6666666.225618.peg.113	CDS	H2397_S1_L001_R1_001_(paired)_trimmed_(paired)_contig_10	50549	51466	918	Short-chain dehydrogenase/reductase SDR	Transcription repair cluster
fig|6666666.225598.peg.112	CDS	H2399_S14_L001_R1_001_(paired)_trimmed_(paired)_contig_1	116175	115078	1098	Membrane-bound lytic murein transglycosylase A precursor (EC 3.2.1.-)	Murein Hydrolases	fig|6666666.225603.peg.112	CDS	H322_S1_L001_R1_001_(paired)_trimmed_(paired)_contig_1	104965	105774	810	5-deoxy-glucuronate isomerase (EC 5.3.1.-)	Inositol catabolism	fig|6666666.225607.peg.119	CDS	H1191_S15_L001_R1_001_(paired)_trimmed_(paired)_contig_1	134962	135300	339	UPF0265 protein YeeX	Broadly distributed proteins not in subsystems	fig|6666666.225610.peg.110	CDS	A31_S13_L001_R1_001_(paired)_trimmed_(paired)_contig_1	110205	110624	420	PhnO protein	- none -	fig|6666666.225618.peg.114	CDS	H2397_S1_L001_R1_001_(paired)_trimmed_(paired)_contig_10	52546	51470	1077	Transcriptional repressor of the lac operon	Lactose and Galactose Uptake and Utilization, Lactose utilization
fig|6666666.225598.rna.6	RNA	H2399_S14_L001_R1_001_(paired)_trimmed_(paired)_contig_1	116379	116452	74	tRNA-Met-CAT	- none -	fig|6666666.225603.peg.113	CDS	H322_S1_L001_R1_001_(paired)_trimmed_(paired)_contig_1	106688	105834	855	Predicted transcriptional regulator of the myo-inositol catabolic operon	Inositol catabolism	fig|6666666.225607.rna.1	RNA	H1191_S15_L001_R1_001_(paired)_trimmed_(paired)_contig_1	135489	135417	73	tRNA-Asn-GTT	- none -	fig|6666666.225610.peg.111	CDS	A31_S13_L001_R1_001_(paired)_trimmed_(paired)_contig_1	111861	110653	1209	Tyrosine-specific transport protein	- none -	fig|6666666.225618.peg.115	CDS	H2397_S1_L001_R1_001_(paired)_trimmed_(paired)_contig_10	52564	52686	123	hypothetical protein	- none -
fig|6666666.225598.rna.7	RNA	H2399_S14_L001_R1_001_(paired)_trimmed_(paired)_contig_1	116497	116570	74	tRNA-Met-CAT	- none -	fig|6666666.225603.peg.114	CDS	H322_S1_L001_R1_001_(paired)_trimmed_(paired)_contig_1	108748	106835	1914	5-keto-2-deoxygluconokinase (EC 2.7.1.92) / uncharacterized domain	Inositol catabolism, Inositol catabolism	fig|6666666.225607.peg.120	CDS	H1191_S15_L001_R1_001_(paired)_trimmed_(paired)_contig_1	135680	137152	1473	FIG01069516: hypothetical protein	- none -	fig|6666666.225610.peg.112	CDS	A31_S13_L001_R1_001_(paired)_trimmed_(paired)_contig_1	112596	112099	498	Ferritin-like protein 2	- none -	fig|6666666.225618.peg.116	CDS	H2397_S1_L001_R1_001_(paired)_trimmed_(paired)_contig_10	52671	55925	3255	Beta-galactosidase (EC 3.2.1.23)	Galactosylceramide and Sulfatide metabolism, Lactose and Galactose Uptake and Utilization, Lactose utilization
fig|6666666.225598.peg.113	CDS	H2399_S14_L001_R1_001_(paired)_trimmed_(paired)_contig_1	117915	116662	1254	N-acetylmuramoyl-L-alanine amidase (EC 3.5.1.28)	Murein Hydrolases, Recycling of Peptidoglycan Amino Acids, Zinc regulated enzymes	fig|6666666.225603.peg.115	CDS	H322_S1_L001_R1_001_(paired)_trimmed_(paired)_contig_1	109058	108882	177	hypothetical protein	- none -	fig|6666666.225607.peg.121	CDS	H1191_S15_L001_R1_001_(paired)_trimmed_(paired)_contig_1	137208	137348	141	hypothetical protein	- none -	fig|6666666.225610.peg.113	CDS	A31_S13_L001_R1_001_(paired)_trimmed_(paired)_contig_1	113238	112858	381	Putative outer membrane lipoprotein	- none -	fig|6666666.225618.peg.117	CDS	H2397_S1_L001_R1_001_(paired)_trimmed_(paired)_contig_10	55994	57259	1266	Lactose permease	Lactose and Galactose Uptake and Utilization, Lactose utilization
fig|6666666.225598.peg.114	CDS	H2399_S14_L001_R1_001_(paired)_trimmed_(paired)_contig_1	118259	118125	135	hypothetical protein	- none -	fig|6666666.225603.peg.116	CDS	H322_S1_L001_R1_001_(paired)_trimmed_(paired)_contig_1	109241	111181	1941	Epi-inositol hydrolase (EC 3.7.1.-)	Inositol catabolism	fig|6666666.225607.peg.122	CDS	H1191_S15_L001_R1_001_(paired)_trimmed_(paired)_contig_1	137550	140072	2523	VgrG protein	Type VI secretion systems, USS-DB-7	fig|6666666.225610.peg.114	CDS	A31_S13_L001_R1_001_(paired)_trimmed_(paired)_contig_1	113485	114741	1257	Methyl-accepting chemotaxis protein I (serine chemoreceptor protein)	Bacterial Chemotaxis	fig|6666666.225618.peg.118	CDS	H2397_S1_L001_R1_001_(paired)_trimmed_(paired)_contig_10	57471	59171	1701	NAD-dependent malic enzyme (EC 1.1.1.38)	Pyruvate metabolism I: anaplerotic reactions, PEP
fig|6666666.225598.peg.115	CDS	H2399_S14_L001_R1_001_(paired)_trimmed_(paired)_contig_1	118233	119474	1242	N-acetylglutamate synthase (EC 2.3.1.1)	Arginine Biosynthesis -- gjo, Arginine Biosynthesis extended	fig|6666666.225603.peg.117	CDS	H322_S1_L001_R1_001_(paired)_trimmed_(paired)_contig_1	111238	112251	1014	Myo-inositol 2-dehydrogenase 1 (EC 1.1.1.18)	Inositol catabolism	fig|6666666.225607.peg.123	CDS	H1191_S15_L001_R1_001_(paired)_trimmed_(paired)_contig_1	140072	141373	1302	Complete genome; segment 3/17	- none -	fig|6666666.225610.peg.115	CDS	A31_S13_L001_R1_001_(paired)_trimmed_(paired)_contig_1	114879	115517	639	predicted 4-deoxy-L-threo-5-hexosulose-uronate ketol-isomerase (EC 5.3.1.17)	- none -	fig|6666666.225618.peg.119	CDS	H2397_S1_L001_R1_001_(paired)_trimmed_(paired)_contig_10	59480	59223	258	FIG00553336: hypothetical protein	- none -
fig|6666666.225598.peg.116	CDS	H2399_S14_L001_R1_001_(paired)_trimmed_(paired)_contig_1	121346	119511	1836	Exodeoxyribonuclease V alpha chain (EC 3.1.11.5)	DNA repair, bacterial RecBCD pathway	fig|6666666.225603.peg.118	CDS	H322_S1_L001_R1_001_(paired)_trimmed_(paired)_contig_1	112287	113171	885	Glyceraldehyde-3-phosphate ketol-isomerase (EC 5.3.1.1)	Inositol catabolism	fig|6666666.225607.peg.124	CDS	H1191_S15_L001_R1_001_(paired)_trimmed_(paired)_contig_1	141385	142401	1017	FIG00554004: hypothetical protein	- none -	fig|6666666.225610.peg.117	CDS	A31_S13_L001_R1_001_(paired)_trimmed_(paired)_contig_1	117455	117703	249	FIG00553563: hypothetical protein	- none -	fig|6666666.225618.peg.120	CDS	H2397_S1_L001_R1_001_(paired)_trimmed_(paired)_contig_10	60434	59613	822	Inosose isomerase (EC 5.3.99.-)	Inositol catabolism
fig|6666666.225598.peg.117	CDS	H2399_S14_L001_R1_001_(paired)_trimmed_(paired)_contig_1	124825	121343	3483	Exodeoxyribonuclease V beta chain (EC 3.1.11.5)	DNA repair, bacterial RecBCD pathway	fig|6666666.225603.peg.119	CDS	H322_S1_L001_R1_001_(paired)_trimmed_(paired)_contig_1	113201	114100	900	Inosose dehydratase (EC 4.2.1.44)	Inositol catabolism	fig|6666666.225607.rna.2	RNA	H1191_S15_L001_R1_001_(paired)_trimmed_(paired)_contig_1	142589	142517	73	tRNA-Asn-GTT	- none -	fig|6666666.225610.peg.118	CDS	A31_S13_L001_R1_001_(paired)_trimmed_(paired)_contig_1	118332	117730	603	Transporter, LysE family	- none -	fig|6666666.225618.peg.121	CDS	H2397_S1_L001_R1_001_(paired)_trimmed_(paired)_contig_10	60791	62296	1506	Methylmalonate-semialdehyde dehydrogenase [inositol] (EC 1.2.1.27)	Inositol catabolism
fig|6666666.225598.peg.118	CDS	H2399_S14_L001_R1_001_(paired)_trimmed_(paired)_contig_1	127770	124882	2889	Protease III precursor (EC 3.4.24.55)	DNA repair, bacterial RecBCD pathway	fig|6666666.225603.peg.120	CDS	H322_S1_L001_R1_001_(paired)_trimmed_(paired)_contig_1	114531	116036	1506	Major myo-inositol transporter IolT	Inositol catabolism	fig|6666666.225607.peg.125	CDS	H1191_S15_L001_R1_001_(paired)_trimmed_(paired)_contig_1	144174	142720	1455	AMP nucleosidase (EC 3.2.2.4)	Purine conversions	fig|6666666.225610.peg.119	CDS	A31_S13_L001_R1_001_(paired)_trimmed_(paired)_contig_1	119212	118370	843	Transcriptional regulator, AraC family	- none -	fig|6666666.225618.peg.122	CDS	H2397_S1_L001_R1_001_(paired)_trimmed_(paired)_contig_10	62315	63124	810	5-deoxy-glucuronate isomerase (EC 5.3.1.-)	Inositol catabolism
fig|6666666.225598.peg.119	CDS	H2399_S14_L001_R1_001_(paired)_trimmed_(paired)_contig_1	131247	127876	3372	Exodeoxyribonuclease V gamma chain (EC 3.1.11.5)	CBSS-364106.7.peg.3197, DNA repair, bacterial RecBCD pathway	fig|6666666.225603.peg.121	CDS	H322_S1_L001_R1_001_(paired)_trimmed_(paired)_contig_1	116178	118157	1980	Putative phosphatase	- none -	fig|6666666.225607.peg.126	CDS	H1191_S15_L001_R1_001_(paired)_trimmed_(paired)_contig_1	144502	145713	1212	diguanylate phosphodiesterase	- none -	fig|6666666.225610.peg.120	CDS	A31_S13_L001_R1_001_(paired)_trimmed_(paired)_contig_1	120654	119311	1344	Putative Dcu family, anaerobic C4-dicarboxylate transporter	- none -	fig|6666666.225618.peg.123	CDS	H2397_S1_L001_R1_001_(paired)_trimmed_(paired)_contig_10	64038	63184	855	Predicted transcriptional regulator of the myo-inositol catabolic operon	Inositol catabolism
fig|6666666.225598.peg.120	CDS	H2399_S14_L001_R1_001_(paired)_trimmed_(paired)_contig_1	131978	131577	402	FIG00554002: hypothetical protein	- none -	fig|6666666.225603.peg.122	CDS	H322_S1_L001_R1_001_(paired)_trimmed_(paired)_contig_1	118399	119421	1023	Methionine ABC transporter ATP-binding protein	Methionine Biosynthesis, Methionine Degradation	fig|6666666.225607.peg.127	CDS	H1191_S15_L001_R1_001_(paired)_trimmed_(paired)_contig_1	145904	146980	1077	Alkanal monooxygenase alpha chain (EC 1.14.14.3)	- none -	fig|6666666.225610.peg.121	CDS	A31_S13_L001_R1_001_(paired)_trimmed_(paired)_contig_1	121365	120856	510	Ferritin-like protein 2	- none -	fig|6666666.225618.peg.124	CDS	H2397_S1_L001_R1_001_(paired)_trimmed_(paired)_contig_10	66098	64185	1914	5-keto-2-deoxygluconokinase (EC 2.7.1.92) / uncharacterized domain	Inositol catabolism, Inositol catabolism
fig|6666666.225598.peg.121	CDS	H2399_S14_L001_R1_001_(paired)_trimmed_(paired)_contig_1	132559	131996	564	Prepilin peptidase dependent protein B precursor	- none -	fig|6666666.225603.peg.123	CDS	H322_S1_L001_R1_001_(paired)_trimmed_(paired)_contig_1	119483	120082	600	Methionine ABC transporter permease protein	Methionine Biosynthesis, Methionine Degradation	fig|6666666.225607.rna.3	RNA	H1191_S15_L001_R1_001_(paired)_trimmed_(paired)_contig_1	147106	147034	73	tRNA-Asn-GTT	- none -	fig|6666666.225610.peg.122	CDS	A31_S13_L001_R1_001_(paired)_trimmed_(paired)_contig_1	121833	122339	507	Cupin domain-containing protein	- none -	fig|6666666.225618.peg.125	CDS	H2397_S1_L001_R1_001_(paired)_trimmed_(paired)_contig_10	66408	66232	177	hypothetical protein	- none -
fig|6666666.225598.peg.122	CDS	H2399_S14_L001_R1_001_(paired)_trimmed_(paired)_contig_1	133023	132550	474	Prepilin peptidase dependent protein A precursor	CBSS-364106.7.peg.3197	fig|6666666.225603.peg.124	CDS	H322_S1_L001_R1_001_(paired)_trimmed_(paired)_contig_1	120104	120907	804	Methionine ABC transporter substrate-binding protein	Methionine Biosynthesis, Methionine Degradation	fig|6666666.225607.peg.128	CDS	H1191_S15_L001_R1_001_(paired)_trimmed_(paired)_contig_1	147424	148341	918	Nitrogen assimilation regulatory protein Nac	LysR-family proteins in Escherichia coli	fig|6666666.225610.peg.123	CDS	A31_S13_L001_R1_001_(paired)_trimmed_(paired)_contig_1	122628	123617	990	L-arabinose-binding periplasmic protein precursor AraF (TC 3.A.1.2.2)	L-Arabinose utilization	fig|6666666.225618.peg.126	CDS	H2397_S1_L001_R1_001_(paired)_trimmed_(paired)_contig_10	66591	68531	1941	Epi-inositol hydrolase (EC 3.7.1.-)	Inositol catabolism
fig|6666666.225598.peg.123	CDS	H2399_S14_L001_R1_001_(paired)_trimmed_(paired)_contig_1	133998	133204	795	Thymidylate synthase (EC 2.1.1.45)	Folate Biosynthesis, pyrimidine conversions	fig|6666666.225603.peg.125	CDS	H322_S1_L001_R1_001_(paired)_trimmed_(paired)_contig_1	121099	121617	519	probable vgr related protein	- none -	fig|6666666.225607.peg.129	CDS	H1191_S15_L001_R1_001_(paired)_trimmed_(paired)_contig_1	148443	149396	954	Alkanesulfonate utilization operon LysR-family regulator CbI	LysR-family proteins in Escherichia coli	fig|6666666.225610.peg.124	CDS	A31_S13_L001_R1_001_(paired)_trimmed_(paired)_contig_1	123681	125195	1515	L-arabinose transport ATP-binding protein AraG (TC 3.A.1.2.2)	L-Arabinose utilization	fig|6666666.225618.peg.127	CDS	H2397_S1_L001_R1_001_(paired)_trimmed_(paired)_contig_10	68588	69601	1014	Myo-inositol 2-dehydrogenase 1 (EC 1.1.1.18)	Inositol catabolism
fig|6666666.225598.peg.124	CDS	H2399_S14_L001_R1_001_(paired)_trimmed_(paired)_contig_1	134880	134005	876	Prolipoprotein diacylglyceryl transferase (EC 2.4.99.-)	Lipoprotein Biosynthesis	fig|6666666.225603.peg.126	CDS	H322_S1_L001_R1_001_(paired)_trimmed_(paired)_contig_1	121679	121924	246	FIG00554261: hypothetical protein	- none -	fig|6666666.225607.peg.130	CDS	H1191_S15_L001_R1_001_(paired)_trimmed_(paired)_contig_1	150758	149439	1320	Shikimate transporter	- none -	fig|6666666.225610.peg.125	CDS	A31_S13_L001_R1_001_(paired)_trimmed_(paired)_contig_1	125209	126189	981	L-arabinose transport system permease protein (TC 3.A.1.2.2)	L-Arabinose utilization	fig|6666666.225618.peg.128	CDS	H2397_S1_L001_R1_001_(paired)_trimmed_(paired)_contig_10	69637	70521	885	Glyceraldehyde-3-phosphate ketol-isomerase (EC 5.3.1.1)	Inositol catabolism
fig|6666666.225598.peg.125	CDS	H2399_S14_L001_R1_001_(paired)_trimmed_(paired)_contig_1	137291	135045	2247	Phosphoenolpyruvate-protein phosphotransferase, nitrogen regulation associated	- none -	fig|6666666.225603.peg.127	CDS	H322_S1_L001_R1_001_(paired)_trimmed_(paired)_contig_1	123798	121972	1827	Glucoamylase (EC 3.2.1.3)	Maltose and Maltodextrin Utilization, Trehalose Biosynthesis	fig|6666666.225607.rna.4	RNA	H1191_S15_L001_R1_001_(paired)_trimmed_(paired)_contig_1	151100	151028	73	tRNA-Asn-GTT	- none -	fig|6666666.225610.peg.126	CDS	A31_S13_L001_R1_001_(paired)_trimmed_(paired)_contig_1	126366	127166	801	Trehalose-6-phosphate phosphatase (EC 3.1.3.12)	Trehalose Biosynthesis	fig|6666666.225618.peg.129	CDS	H2397_S1_L001_R1_001_(paired)_trimmed_(paired)_contig_10	70551	71450	900	Inosose dehydratase (EC 4.2.1.44)	Inositol catabolism
fig|6666666.225598.peg.126	CDS	H2399_S14_L001_R1_001_(paired)_trimmed_(paired)_contig_1	137837	137304	534	Adenosine (5')-pentaphospho-(5'')-adenosine pyrophosphohydrolase (EC 3.6.1.-)	CBSS-364106.7.peg.3204, Nudix proteins (nucleoside triphosphate hydrolases), Phosphoglycerate mutase protein family	fig|6666666.225603.peg.128	CDS	H322_S1_L001_R1_001_(paired)_trimmed_(paired)_contig_1	124455	123949	507	Phenolic acid decarboxylase (EC 4.1.1.-)	CBSS-1352.1.peg.856	fig|6666666.225607.peg.131	CDS	H1191_S15_L001_R1_001_(paired)_trimmed_(paired)_contig_1	151999	151202	798	FIG01220476: hypothetical protein	- none -	fig|6666666.225610.peg.127	CDS	A31_S13_L001_R1_001_(paired)_trimmed_(paired)_contig_1	127141	128565	1425	Alpha,alpha-trehalose-phosphate synthase [UDP-forming] (EC 2.4.1.15)	Trehalose Biosynthesis	fig|6666666.225618.peg.130	CDS	H2397_S1_L001_R1_001_(paired)_trimmed_(paired)_contig_10	71881	73386	1506	Major myo-inositol transporter IolT	Inositol catabolism
fig|6666666.225598.peg.127	CDS	H2399_S14_L001_R1_001_(paired)_trimmed_(paired)_contig_1	138521	139207	687	DNA mismatch repair endonuclease MutH	CBSS-364106.7.peg.3211, DNA repair, bacterial	fig|6666666.225603.peg.129	CDS	H322_S1_L001_R1_001_(paired)_trimmed_(paired)_contig_1	124555	125427	873	Transcriptional regulator, LysR family	- none -	fig|6666666.225607.rna.5	RNA	H1191_S15_L001_R1_001_(paired)_trimmed_(paired)_contig_1	152093	152179	87	tRNA-Ser-CGA	- none -	fig|6666666.225610.peg.128	CDS	A31_S13_L001_R1_001_(paired)_trimmed_(paired)_contig_1	129031	128609	423	Universal stress protein C	Universal stress protein family	fig|6666666.225618.peg.131	CDS	H2397_S1_L001_R1_001_(paired)_trimmed_(paired)_contig_10	73528	75507	1980	Putative phosphatase	- none -
fig|6666666.225598.peg.128	CDS	H2399_S14_L001_R1_001_(paired)_trimmed_(paired)_contig_1	139286	139999	714	FIG003462: membrane protein	CBSS-364106.7.peg.3211	fig|6666666.225603.peg.130	CDS	H322_S1_L001_R1_001_(paired)_trimmed_(paired)_contig_1	125872	125405	468	FIG123062: hypothetical protein	A cluster relating to a Transcriptional regulator, LysR family	fig|6666666.225607.peg.132	CDS	H1191_S15_L001_R1_001_(paired)_trimmed_(paired)_contig_1	152587	154128	1542	Diguanylate cyclase/phosphodiesterase domain 1 (GGDEF)	- none -	fig|6666666.225610.peg.129	CDS	A31_S13_L001_R1_001_(paired)_trimmed_(paired)_contig_1	129859	130194	336	Flagellar transcriptional activator FlhD	Flagellum	fig|6666666.225618.peg.132	CDS	H2397_S1_L001_R1_001_(paired)_trimmed_(paired)_contig_10	75749	76771	1023	Methionine ABC transporter ATP-binding protein	Methionine Biosynthesis, Methionine Degradation
fig|6666666.225598.peg.129	CDS	H2399_S14_L001_R1_001_(paired)_trimmed_(paired)_contig_1	140203	140346	144	Hypothetical lipoprotein ygdR precursor	CBSS-364106.7.peg.3211	fig|6666666.225603.peg.131	CDS	H322_S1_L001_R1_001_(paired)_trimmed_(paired)_contig_1	126316	125882	435	FIG073159: hypothetical protein	A cluster relating to a Transcriptional regulator, LysR family	fig|6666666.225607.peg.133	CDS	H1191_S15_L001_R1_001_(paired)_trimmed_(paired)_contig_1	155037	154135	903	Transcriptional regulator, LysR family	- none -	fig|6666666.225610.peg.130	CDS	A31_S13_L001_R1_001_(paired)_trimmed_(paired)_contig_1	130198	130779	582	Flagellar transcriptional activator FlhC	Flagellum	fig|6666666.225618.peg.133	CDS	H2397_S1_L001_R1_001_(paired)_trimmed_(paired)_contig_10	76764	77432	669	Methionine ABC transporter permease protein	Methionine Biosynthesis, Methionine Degradation
fig|6666666.225598.peg.130	CDS	H2399_S14_L001_R1_001_(paired)_trimmed_(paired)_contig_1	140483	141523	1041	Oxidoreductase, aldo/keto reductase family	CBSS-364106.7.peg.3211	fig|6666666.225603.peg.132	CDS	H322_S1_L001_R1_001_(paired)_trimmed_(paired)_contig_1	126415	127350	936	FIG032225: Transcriptional regulator, LysR family	A cluster relating to a Transcriptional regulator, LysR family	fig|6666666.225607.peg.134	CDS	H1191_S15_L001_R1_001_(paired)_trimmed_(paired)_contig_1	155158	156006	849	ThiJ/PfpI family protein	- none -	fig|6666666.225610.peg.131	CDS	A31_S13_L001_R1_001_(paired)_trimmed_(paired)_contig_1	130911	131798	888	Flagellar motor rotation protein MotA	Flagellar motility, Flagellum	fig|6666666.225618.peg.134	CDS	H2397_S1_L001_R1_001_(paired)_trimmed_(paired)_contig_10	77454	78257	804	Methionine ABC transporter substrate-binding protein	Methionine Biosynthesis, Methionine Degradation
fig|6666666.225598.peg.131	CDS	H2399_S14_L001_R1_001_(paired)_trimmed_(paired)_contig_1	142773	141580	1194	Lysophospholipid transporter LplT	CBSS-364106.7.peg.3211	fig|6666666.225603.peg.133	CDS	H322_S1_L001_R1_001_(paired)_trimmed_(paired)_contig_1	128510	127416	1095	FIG00553626: hypothetical protein	- none -	fig|6666666.225607.peg.135	CDS	H1191_S15_L001_R1_001_(paired)_trimmed_(paired)_contig_1	156036	156830	795	3-oxoacyl-[acyl-carrier protein] reductase (EC 1.1.1.100)	Fatty Acid Biosynthesis FASII	fig|6666666.225610.peg.132	CDS	A31_S13_L001_R1_001_(paired)_trimmed_(paired)_contig_1	131795	132727	933	Flagellar motor rotation protein MotB	Flagellar motility, Flagellum	fig|6666666.225618.peg.135	CDS	H2397_S1_L001_R1_001_(paired)_trimmed_(paired)_contig_10	78449	78967	519	probable vgr related protein	- none -
fig|6666666.225598.peg.132	CDS	H2399_S14_L001_R1_001_(paired)_trimmed_(paired)_contig_1	144925	142766	2160	2-acylglycerophosphoethanolamine acyltransferase (EC 2.3.1.40) / Acyl-[acyl-carrier-protein] synthetase (EC 6.2.1.20)	CBSS-364106.7.peg.3211, CBSS-364106.7.peg.3211	fig|6666666.225603.peg.134	CDS	H322_S1_L001_R1_001_(paired)_trimmed_(paired)_contig_1	130127	128658	1470	Sulfate permease	Cysteine Biosynthesis	fig|6666666.225607.peg.136	CDS	H1191_S15_L001_R1_001_(paired)_trimmed_(paired)_contig_1	157164	156925	240	Virulence protein MsgA	- none -	fig|6666666.225610.peg.133	CDS	A31_S13_L001_R1_001_(paired)_trimmed_(paired)_contig_1	132738	134741	2004	Signal transduction histidine kinase CheA (EC 2.7.3.-)	Bacterial Chemotaxis, Flagellar motility	fig|6666666.225618.peg.136	CDS	H2397_S1_L001_R1_001_(paired)_trimmed_(paired)_contig_10	79029	79274	246	FIG00554261: hypothetical protein	- none -
fig|6666666.225598.peg.133	CDS	H2399_S14_L001_R1_001_(paired)_trimmed_(paired)_contig_1	145420	146436	1017	Galactose operon repressor, GalR-LacI family of transcriptional regulators	Lactose and Galactose Uptake and Utilization	fig|6666666.225603.peg.135	CDS	H322_S1_L001_R1_001_(paired)_trimmed_(paired)_contig_1	130747	130124	624	Carbonic anhydrase (EC 4.2.1.1)	Zinc regulated enzymes	fig|6666666.225607.peg.137	CDS	H1191_S15_L001_R1_001_(paired)_trimmed_(paired)_contig_1	157180	157299	120	hypothetical protein	- none -	fig|6666666.225610.peg.134	CDS	A31_S13_L001_R1_001_(paired)_trimmed_(paired)_contig_1	134770	135273	504	Positive regulator of CheA protein activity (CheW)	Bacterial Chemotaxis	fig|6666666.225618.peg.137	CDS	H2397_S1_L001_R1_001_(paired)_trimmed_(paired)_contig_10	81148	79322	1827	Glucoamylase (EC 3.2.1.3)	Maltose and Maltodextrin Utilization, Trehalose Biosynthesis
fig|6666666.225598.peg.134	CDS	H2399_S14_L001_R1_001_(paired)_trimmed_(paired)_contig_1	146873	146397	477	Putative acetyltransferase, (GNAT) family	- none -	fig|6666666.225603.peg.136	CDS	H322_S1_L001_R1_001_(paired)_trimmed_(paired)_contig_1	131178	131026	153	hypothetical protein	- none -	fig|6666666.225607.peg.138	CDS	H1191_S15_L001_R1_001_(paired)_trimmed_(paired)_contig_1	158442	157318	1125	Outer membrane protein C precursor	- none -	fig|6666666.225610.peg.135	CDS	A31_S13_L001_R1_001_(paired)_trimmed_(paired)_contig_1	135670	136236	567	Sigma-fimbriae uncharacterized paralogous subunit	sigma-Fimbriae	fig|6666666.225618.peg.138	CDS	H2397_S1_L001_R1_001_(paired)_trimmed_(paired)_contig_10	81805	81299	507	Phenolic acid decarboxylase (EC 4.1.1.-)	CBSS-1352.1.peg.856
fig|6666666.225598.peg.135	CDS	H2399_S14_L001_R1_001_(paired)_trimmed_(paired)_contig_1	147643	146870	774	Hexuronate utilization operon transcriptional repressor ExuR	D-Galacturonate and D-Glucuronate Utilization	fig|6666666.225603.peg.137	CDS	H322_S1_L001_R1_001_(paired)_trimmed_(paired)_contig_1	131316	131726	411	FIG00554300: hypothetical protein	- none -	fig|6666666.225607.peg.139	CDS	H1191_S15_L001_R1_001_(paired)_trimmed_(paired)_contig_1	159026	158808	219	hypothetical protein	- none -	fig|6666666.225610.peg.136	CDS	A31_S13_L001_R1_001_(paired)_trimmed_(paired)_contig_1	136299	136808	510	Sigma-fimbriae uncharacterized paralogous subunit	sigma-Fimbriae	fig|6666666.225618.peg.139	CDS	H2397_S1_L001_R1_001_(paired)_trimmed_(paired)_contig_10	81905	82777	873	Transcriptional regulator, LysR family	- none -
fig|6666666.225598.peg.136	CDS	H2399_S14_L001_R1_001_(paired)_trimmed_(paired)_contig_1	148022	147705	318	PTS system, cellobiose-specific IIB component (EC 2.7.1.69)	Beta-Glucoside Metabolism	fig|6666666.225603.peg.138	CDS	H322_S1_L001_R1_001_(paired)_trimmed_(paired)_contig_1	132030	133247	1218	FIG00554071: hypothetical protein	- none -	fig|6666666.225607.peg.140	CDS	H1191_S15_L001_R1_001_(paired)_trimmed_(paired)_contig_1	159087	159785	699	metal-dependent phosphohydrolase	- none -	fig|6666666.225610.peg.137	CDS	A31_S13_L001_R1_001_(paired)_trimmed_(paired)_contig_1	136825	137583	759	Sigma-fimbriae chaperone protein	sigma-Fimbriae	fig|6666666.225618.peg.140	CDS	H2397_S1_L001_R1_001_(paired)_trimmed_(paired)_contig_10	83222	82755	468	FIG123062: hypothetical protein	A cluster relating to a Transcriptional regulator, LysR family
fig|6666666.225598.peg.137	CDS	H2399_S14_L001_R1_001_(paired)_trimmed_(paired)_contig_1	149459	148032	1428	Beta-glucosidase (EC 3.2.1.21)	Beta-Glucoside Metabolism	fig|6666666.225603.peg.139	CDS	H322_S1_L001_R1_001_(paired)_trimmed_(paired)_contig_1	133226	133339	114	hypothetical protein	- none -	fig|6666666.225607.peg.141	CDS	H1191_S15_L001_R1_001_(paired)_trimmed_(paired)_contig_1	159834	161279	1446	DNA-cytosine methyltransferase (EC 2.1.1.37)	DNA repair, bacterial	fig|6666666.225610.peg.139	CDS	A31_S13_L001_R1_001_(paired)_trimmed_(paired)_contig_1	140721	142391	1671	Methyl-accepting chemotaxis protein I (serine chemoreceptor protein)	Bacterial Chemotaxis	fig|6666666.225618.peg.141	CDS	H2397_S1_L001_R1_001_(paired)_trimmed_(paired)_contig_10	83666	83232	435	FIG073159: hypothetical protein	A cluster relating to a Transcriptional regulator, LysR family
fig|6666666.225598.peg.138	CDS	H2399_S14_L001_R1_001_(paired)_trimmed_(paired)_contig_1	150804	149467	1338	PTS system, cellobiose-specific IIC component (EC 2.7.1.69)	Beta-Glucoside Metabolism	fig|6666666.225603.peg.140	CDS	H322_S1_L001_R1_001_(paired)_trimmed_(paired)_contig_1	133665	133306	360	FIG00554476: hypothetical protein	- none -	fig|6666666.225607.peg.142	CDS	H1191_S15_L001_R1_001_(paired)_trimmed_(paired)_contig_1	161263	161760	498	Very-short-patch mismatch repair endonuclease (G-T specific)	DNA repair, bacterial	fig|6666666.225610.peg.140	CDS	A31_S13_L001_R1_001_(paired)_trimmed_(paired)_contig_1	142816	143538	723	Chemotaxis protein methyltransferase CheR (EC 2.1.1.80)	Bacterial Chemotaxis	fig|6666666.225618.peg.142	CDS	H2397_S1_L001_R1_001_(paired)_trimmed_(paired)_contig_10	83765	84700	936	FIG032225: Transcriptional regulator, LysR family	A cluster relating to a Transcriptional regulator, LysR family
fig|6666666.225598.peg.139	CDS	H2399_S14_L001_R1_001_(paired)_trimmed_(paired)_contig_1	151089	152117	1029	Transcriptional regulator, LacI family	- none -	fig|6666666.225603.peg.141	CDS	H322_S1_L001_R1_001_(paired)_trimmed_(paired)_contig_1	134260	133676	585	GDP-mannose pyrophosphatase YffH	Nudix proteins (nucleoside triphosphate hydrolases)	fig|6666666.225607.peg.143	CDS	H1191_S15_L001_R1_001_(paired)_trimmed_(paired)_contig_1	162675	161764	912	Permease of the drug/metabolite transporter (DMT) superfamily	Queuosine-Archaeosine Biosynthesis	fig|6666666.225610.peg.141	CDS	A31_S13_L001_R1_001_(paired)_trimmed_(paired)_contig_1	143535	144584	1050	Chemotaxis response regulator protein-glutamate methylesterase CheB (EC 3.1.1.61)	Bacterial Chemotaxis	fig|6666666.225618.peg.143	CDS	H2397_S1_L001_R1_001_(paired)_trimmed_(paired)_contig_10	85860	84766	1095	FIG00553626: hypothetical protein	- none -
fig|6666666.225598.peg.140	CDS	H2399_S14_L001_R1_001_(paired)_trimmed_(paired)_contig_1	153356	152094	1263	Diaminopimelate decarboxylase (EC 4.1.1.20)	Lysine Biosynthesis DAP Pathway, Lysine Biosynthesis DAP Pathway, GJO scratch	fig|6666666.225603.peg.142	CDS	H322_S1_L001_R1_001_(paired)_trimmed_(paired)_contig_1	134344	135099	756	FIG000557: hypothetical protein co-occurring with RecR	DNA processing cluster	fig|6666666.225607.peg.144	CDS	H1191_S15_L001_R1_001_(paired)_trimmed_(paired)_contig_1	162854	163768	915	Putative inner membrane protein	- none -	fig|6666666.225610.peg.142	CDS	A31_S13_L001_R1_001_(paired)_trimmed_(paired)_contig_1	144602	144991	390	Chemotaxis regulator - transmits chemoreceptor signals to flagelllar motor components CheY	Bacterial Chemotaxis, Flagellar motility	fig|6666666.225618.peg.144	CDS	H2397_S1_L001_R1_001_(paired)_trimmed_(paired)_contig_10	87477	86008	1470	Sulfate permease	Cysteine Biosynthesis
fig|6666666.225598.peg.141	CDS	H2399_S14_L001_R1_001_(paired)_trimmed_(paired)_contig_1	153633	154571	939	Transcriptional activator protein LysR	LysR-family proteins in Escherichia coli, LysR-family proteins in Salmonella enterica Typhimurium	fig|6666666.225603.peg.143	CDS	H322_S1_L001_R1_001_(paired)_trimmed_(paired)_contig_1	135216	135383	168	FIG00554610: hypothetical protein	- none -	fig|6666666.225607.peg.145	CDS	H1191_S15_L001_R1_001_(paired)_trimmed_(paired)_contig_1	163858	164040	183	FIG00554223: hypothetical protein	- none -	fig|6666666.225610.peg.143	CDS	A31_S13_L001_R1_001_(paired)_trimmed_(paired)_contig_1	145002	145643	642	Chemotaxis response - phosphatase CheZ	Bacterial Chemotaxis	fig|6666666.225618.peg.145	CDS	H2397_S1_L001_R1_001_(paired)_trimmed_(paired)_contig_10	88097	87474	624	Carbonic anhydrase (EC 4.2.1.1)	Zinc regulated enzymes
fig|6666666.225598.peg.142	CDS	H2399_S14_L001_R1_001_(paired)_trimmed_(paired)_contig_1	155250	154549	702	Aspartate racemase (EC 5.1.1.13)	Glutamine, Glutamate, Aspartate and Asparagine Biosynthesis	fig|6666666.225603.peg.144	CDS	H322_S1_L001_R1_001_(paired)_trimmed_(paired)_contig_1	135996	135805	192	hypothetical protein	- none -	fig|6666666.225607.peg.146	CDS	H1191_S15_L001_R1_001_(paired)_trimmed_(paired)_contig_1	164243	165913	1671	FIG00554228: hypothetical protein	- none -	fig|6666666.225610.peg.144	CDS	A31_S13_L001_R1_001_(paired)_trimmed_(paired)_contig_1	145878	146924	1047	Flagellar biosynthesis protein FlhB	Flagellar motility, Flagellum	fig|6666666.225618.peg.146	CDS	H2397_S1_L001_R1_001_(paired)_trimmed_(paired)_contig_10	88666	89076	411	FIG00554300: hypothetical protein	- none -
fig|6666666.225598.peg.143	CDS	H2399_S14_L001_R1_001_(paired)_trimmed_(paired)_contig_1	155403	155726	324	Putative pectin degradation protein	- none -	fig|6666666.225603.peg.145	CDS	H322_S1_L001_R1_001_(paired)_trimmed_(paired)_contig_1	135988	136911	924	Lipid A biosynthesis lauroyl acyltransferase (EC 2.3.1.-)	- none -	fig|6666666.225607.peg.147	CDS	H1191_S15_L001_R1_001_(paired)_trimmed_(paired)_contig_1	166732	165917	816	Putative mannosyl-3-phosphoglycerate phosphatase (EC 3.1.3.70)	- none -	fig|6666666.225610.peg.145	CDS	A31_S13_L001_R1_001_(paired)_trimmed_(paired)_contig_1	146917	148995	2079	Flagellar biosynthesis protein FlhA	Flagellar motility, Flagellum	fig|6666666.225618.peg.147	CDS	H2397_S1_L001_R1_001_(paired)_trimmed_(paired)_contig_10	89380	90597	1218	FIG00554071: hypothetical protein	- none -
fig|6666666.225598.peg.144	CDS	H2399_S14_L001_R1_001_(paired)_trimmed_(paired)_contig_1	157016	155784	1233	Ferric enterobactin uptake protein FepE	Siderophore Enterobactin	fig|6666666.225603.peg.146	CDS	H322_S1_L001_R1_001_(paired)_trimmed_(paired)_contig_1	137046	138074	1029	ATPase component BioM of energizing module of biotin ECF transporter	Biotin biosynthesis, Biotin synthesis cluster	fig|6666666.225607.peg.148	CDS	H1191_S15_L001_R1_001_(paired)_trimmed_(paired)_contig_1	167247	167035	213	FIG00554086: hypothetical protein	- none -	fig|6666666.225610.peg.146	CDS	A31_S13_L001_R1_001_(paired)_trimmed_(paired)_contig_1	148995	149396	402	Flagellar protein FlhE	Flagellum	fig|6666666.225618.peg.148	CDS	H2397_S1_L001_R1_001_(paired)_trimmed_(paired)_contig_10	91015	90656	360	FIG00554476: hypothetical protein	- none -
fig|6666666.225598.peg.145	CDS	H2399_S14_L001_R1_001_(paired)_trimmed_(paired)_contig_1	157337	157200	138	hypothetical protein	- none -	fig|6666666.225603.peg.147	CDS	H322_S1_L001_R1_001_(paired)_trimmed_(paired)_contig_1	138321	138169	153	hypothetical protein	- none -	fig|6666666.225607.peg.149	CDS	H1191_S15_L001_R1_001_(paired)_trimmed_(paired)_contig_1	167371	167559	189	DsrB protein	- none -	fig|6666666.225610.peg.147	CDS	A31_S13_L001_R1_001_(paired)_trimmed_(paired)_contig_1	149662	151257	1596	Rhamnogalacturonide transporter RhiT	L-rhamnose utilization	fig|6666666.225618.peg.149	CDS	H2397_S1_L001_R1_001_(paired)_trimmed_(paired)_contig_10	91610	91026	585	GDP-mannose pyrophosphatase YffH	Nudix proteins (nucleoside triphosphate hydrolases)
fig|6666666.225598.peg.146	CDS	H2399_S14_L001_R1_001_(paired)_trimmed_(paired)_contig_1	157535	158425	891	Putative ABC sugar transporter	- none -	fig|6666666.225603.peg.148	CDS	H322_S1_L001_R1_001_(paired)_trimmed_(paired)_contig_1	139627	138605	1023	putative Cytochrome bd2, subunit II	Terminal cytochrome d ubiquinol oxidases, Terminal cytochrome oxidases	fig|6666666.225607.peg.150	CDS	H1191_S15_L001_R1_001_(paired)_trimmed_(paired)_contig_1	168351	167728	624	Colanic acid capsular biosynthesis activation accesory protein RcsA, co-regulator with RcsB	Rcs phosphorelay signal transduction pathway	fig|6666666.225610.peg.148	CDS	A31_S13_L001_R1_001_(paired)_trimmed_(paired)_contig_1	151257	152396	1140	Rhamnogalacturonides degradation protein RhiN	D-Galacturonate and D-Glucuronate Utilization, L-rhamnose utilization	fig|6666666.225618.peg.150	CDS	H2397_S1_L001_R1_001_(paired)_trimmed_(paired)_contig_10	91694	92449	756	FIG000557: hypothetical protein co-occurring with RecR	DNA processing cluster
fig|6666666.225598.peg.147	CDS	H2399_S14_L001_R1_001_(paired)_trimmed_(paired)_contig_1	158418	159332	915	Putative sugar ABC transporter	- none -	fig|6666666.225603.peg.149	CDS	H322_S1_L001_R1_001_(paired)_trimmed_(paired)_contig_1	141032	139620	1413	putative Cytochrome bd2, subunit I	Terminal cytochrome d ubiquinol oxidases, Terminal cytochrome oxidases	fig|6666666.225607.peg.151	CDS	H1191_S15_L001_R1_001_(paired)_trimmed_(paired)_contig_1	169488	168700	789	Flagellar biosynthesis protein FliR	Flagellar motility, Flagellum	fig|6666666.225610.peg.149	CDS	A31_S13_L001_R1_001_(paired)_trimmed_(paired)_contig_1	152999	153625	627	FIG074102: hypothetical protein	- none -	fig|6666666.225618.peg.151	CDS	H2397_S1_L001_R1_001_(paired)_trimmed_(paired)_contig_10	92566	92733	168	FIG00554610: hypothetical protein	- none -
fig|6666666.225598.peg.148	CDS	H2399_S14_L001_R1_001_(paired)_trimmed_(paired)_contig_1	159345	160472	1128	ABC sugar transporter, ATP-binding subunit	- none -	fig|6666666.225603.peg.150	CDS	H322_S1_L001_R1_001_(paired)_trimmed_(paired)_contig_1	141523	141035	489	FIG00554193: hypothetical protein	- none -	fig|6666666.225607.peg.152	CDS	H1191_S15_L001_R1_001_(paired)_trimmed_(paired)_contig_1	169769	169500	270	Flagellar biosynthesis protein FliQ	Flagellum	fig|6666666.225610.peg.150	CDS	A31_S13_L001_R1_001_(paired)_trimmed_(paired)_contig_1	155425	153692	1734	Arginyl-tRNA synthetase (EC 6.1.1.19)	tRNA aminoacylation, Arg	fig|6666666.225618.peg.152	CDS	H2397_S1_L001_R1_001_(paired)_trimmed_(paired)_contig_10	93346	93155	192	hypothetical protein	- none -
fig|6666666.225598.peg.149	CDS	H2399_S14_L001_R1_001_(paired)_trimmed_(paired)_contig_1	160486	161775	1290	Sugar-binding protein precursor	- none -	fig|6666666.225603.peg.151	CDS	H322_S1_L001_R1_001_(paired)_trimmed_(paired)_contig_1	144495	141523	2973	Oxidoreductase alpha (Molybdopterin) subunit	- none -	fig|6666666.225607.peg.153	CDS	H1191_S15_L001_R1_001_(paired)_trimmed_(paired)_contig_1	170518	169781	738	Flagellar biosynthesis protein FliP	Flagellum	fig|6666666.225610.peg.151	CDS	A31_S13_L001_R1_001_(paired)_trimmed_(paired)_contig_1	155611	156174	564	Protein yecM	- none -	fig|6666666.225618.peg.153	CDS	H2397_S1_L001_R1_001_(paired)_trimmed_(paired)_contig_10	93338	94261	924	Lipid A biosynthesis lauroyl acyltransferase (EC 2.3.1.-)	- none -
fig|6666666.225598.peg.150	CDS	H2399_S14_L001_R1_001_(paired)_trimmed_(paired)_contig_1	162813	162052	762	2-deoxy-D-gluconate 3-dehydrogenase (EC 1.1.1.125)	D-Galacturonate and D-Glucuronate Utilization	fig|6666666.225603.peg.152	CDS	H322_S1_L001_R1_001_(paired)_trimmed_(paired)_contig_1	144778	146178	1401	S-methylmethionine permease	S-methylmethionine	fig|6666666.225607.peg.154	CDS	H1191_S15_L001_R1_001_(paired)_trimmed_(paired)_contig_1	170895	170518	378	Flagellar biosynthesis protein FliQ	Flagellum	fig|6666666.225610.peg.152	CDS	A31_S13_L001_R1_001_(paired)_trimmed_(paired)_contig_1	156322	156864	543	FIG00553281: hypothetical protein	- none -	fig|6666666.225618.peg.154	CDS	H2397_S1_L001_R1_001_(paired)_trimmed_(paired)_contig_10	94396	95424	1029	ATPase component BioM of energizing module of biotin ECF transporter	Biotin biosynthesis, Biotin synthesis cluster
fig|6666666.225598.peg.151	CDS	H2399_S14_L001_R1_001_(paired)_trimmed_(paired)_contig_1	162814	162954	141	hypothetical protein	- none -	fig|6666666.225603.peg.153	CDS	H322_S1_L001_R1_001_(paired)_trimmed_(paired)_contig_1	146165	147097	933	Homocysteine S-methyltransferase (EC 2.1.1.10)	Methionine Biosynthesis, S-methylmethionine	fig|6666666.225607.peg.155	CDS	H1191_S15_L001_R1_001_(paired)_trimmed_(paired)_contig_1	171360	170896	465	Flagellar motor switch protein FliN	Bacterial Chemotaxis, Flagellar motility, Flagellum	fig|6666666.225610.peg.153	CDS	A31_S13_L001_R1_001_(paired)_trimmed_(paired)_contig_1	156868	158034	1167	Threonine dehydrogenase and related Zn-dependent dehydrogenases	Threonine degradation	fig|6666666.225618.peg.155	CDS	H2397_S1_L001_R1_001_(paired)_trimmed_(paired)_contig_10	95671	95519	153	hypothetical protein	- none -
fig|6666666.225598.peg.152	CDS	H2399_S14_L001_R1_001_(paired)_trimmed_(paired)_contig_1	163424	164602	1179	Oligogalacturonate lyase (EC 4.2.2.6)	D-Galacturonate and D-Glucuronate Utilization	fig|6666666.225603.peg.154	CDS	H322_S1_L001_R1_001_(paired)_trimmed_(paired)_contig_1	147825	148802	978	Taurine-binding periplasmic protein TauA	Taurine Utilization	fig|6666666.225607.peg.156	CDS	H1191_S15_L001_R1_001_(paired)_trimmed_(paired)_contig_1	172357	171353	1005	Flagellar motor switch protein FliM	Bacterial Chemotaxis, Flagellar motility, Flagellum	fig|6666666.225610.peg.154	CDS	A31_S13_L001_R1_001_(paired)_trimmed_(paired)_contig_1	159175	158024	1152	Cystathionine beta-lyase, type II (EC 4.4.1.8)	Methionine Biosynthesis	fig|6666666.225618.peg.156	CDS	H2397_S1_L001_R1_001_(paired)_trimmed_(paired)_contig_10	96977	95955	1023	putative Cytochrome bd2, subunit II	Terminal cytochrome d ubiquinol oxidases, Terminal cytochrome oxidases
fig|6666666.225598.peg.153	CDS	H2399_S14_L001_R1_001_(paired)_trimmed_(paired)_contig_1	165521	164841	681	N-acetylneuraminic acid outer membrane channel protein NanC	Sialic Acid Metabolism	fig|6666666.225603.peg.155	CDS	H322_S1_L001_R1_001_(paired)_trimmed_(paired)_contig_1	148812	149591	780	Taurine transport ATP-binding protein TauB	Taurine Utilization	fig|6666666.225607.peg.157	CDS	H1191_S15_L001_R1_001_(paired)_trimmed_(paired)_contig_1	172835	172362	474	Flagellar biosynthesis protein FliL	Flagellum	fig|6666666.225610.peg.155	CDS	A31_S13_L001_R1_001_(paired)_trimmed_(paired)_contig_1	159261	160001	741	Cytoplasmic copper homeostasis protein cutC	- none -	fig|6666666.225618.peg.157	CDS	H2397_S1_L001_R1_001_(paired)_trimmed_(paired)_contig_10	98382	96970	1413	putative Cytochrome bd2, subunit I	Terminal cytochrome d ubiquinol oxidases, Terminal cytochrome oxidases
fig|6666666.225598.peg.154	CDS	H2399_S14_L001_R1_001_(paired)_trimmed_(paired)_contig_1	167062	165884	1179	Acetyl-CoA acetyltransferase (EC 2.3.1.9)	Acetyl-CoA fermentation to Butyrate, Butanol Biosynthesis, Butyrate metabolism cluster, Isoprenoid Biosynthesis, Polyhydroxybutyrate metabolism, Serine-glyoxylate cycle	fig|6666666.225603.peg.156	CDS	H322_S1_L001_R1_001_(paired)_trimmed_(paired)_contig_1	149575	150402	828	Taurine transport system permease protein TauC	Taurine Utilization	fig|6666666.225607.peg.158	CDS	H1191_S15_L001_R1_001_(paired)_trimmed_(paired)_contig_1	174201	172939	1263	Flagellar hook-length control protein FliK	Flagellum	fig|6666666.225610.peg.156	CDS	A31_S13_L001_R1_001_(paired)_trimmed_(paired)_contig_1	160201	161901	1701	Chaperone protein hscC (Hsc62)	- none -	fig|6666666.225618.peg.158	CDS	H2397_S1_L001_R1_001_(paired)_trimmed_(paired)_contig_10	98873	98385	489	FIG00554193: hypothetical protein	- none -
fig|6666666.225598.peg.155	CDS	H2399_S14_L001_R1_001_(paired)_trimmed_(paired)_contig_1	167873	167214	660	FIG00553750: hypothetical protein	- none -	fig|6666666.225603.peg.157	CDS	H322_S1_L001_R1_001_(paired)_trimmed_(paired)_contig_1	150399	151250	852	Alpha-ketoglutarate-dependent taurine dioxygenase (EC 1.14.11.17)	Alkanesulfonate assimilation, Taurine Utilization	fig|6666666.225607.peg.159	CDS	H1191_S15_L001_R1_001_(paired)_trimmed_(paired)_contig_1	174641	174198	444	Flagellar protein FliJ	Flagellum	fig|6666666.225610.peg.157	CDS	A31_S13_L001_R1_001_(paired)_trimmed_(paired)_contig_1	161901	163550	1650	FIG00553546: hypothetical protein	- none -	fig|6666666.225618.peg.159	CDS	H2397_S1_L001_R1_001_(paired)_trimmed_(paired)_contig_10	101845	98873	2973	Oxidoreductase alpha (Molybdopterin) subunit	- none -
fig|6666666.225598.peg.156	CDS	H2399_S14_L001_R1_001_(paired)_trimmed_(paired)_contig_1	168615	167995	621	Putative threonine efflux protein	- none -	fig|6666666.225603.peg.158	CDS	H322_S1_L001_R1_001_(paired)_trimmed_(paired)_contig_1	151407	151799	393	Acid shock protein precursor	- none -	fig|6666666.225607.peg.160	CDS	H1191_S15_L001_R1_001_(paired)_trimmed_(paired)_contig_1	176033	174663	1371	Flagellum-specific ATP synthase FliI	Flagellar motility, Flagellum	fig|6666666.225610.peg.158	CDS	A31_S13_L001_R1_001_(paired)_trimmed_(paired)_contig_1	163700	164146	447	FIG00553508: hypothetical protein	- none -	fig|6666666.225618.peg.160	CDS	H2397_S1_L001_R1_001_(paired)_trimmed_(paired)_contig_10	102128	103528	1401	S-methylmethionine permease	S-methylmethionine
fig|6666666.225598.peg.157	CDS	H2399_S14_L001_R1_001_(paired)_trimmed_(paired)_contig_1	169396	168803	594	Tail fiber assembly protein	- none -	fig|6666666.225603.peg.159	CDS	H322_S1_L001_R1_001_(paired)_trimmed_(paired)_contig_1	153971	152253	1719	Putative hemolysin	- none -	fig|6666666.225607.peg.161	CDS	H1191_S15_L001_R1_001_(paired)_trimmed_(paired)_contig_1	176737	176033	705	Flagellar assembly protein FliH	Flagellum	fig|6666666.225610.peg.159	CDS	A31_S13_L001_R1_001_(paired)_trimmed_(paired)_contig_1	165154	164183	972	tRNA (5-methoxyuridine) 34 synthase	tRNA modification Bacteria	fig|6666666.225618.peg.161	CDS	H2397_S1_L001_R1_001_(paired)_trimmed_(paired)_contig_10	103515	104447	933	Homocysteine S-methyltransferase (EC 2.1.1.10)	Methionine Biosynthesis, S-methylmethionine
fig|6666666.225598.peg.158	CDS	H2399_S14_L001_R1_001_(paired)_trimmed_(paired)_contig_1	170232	169396	837	Phage tail fiber protein	Phage tail fiber proteins	fig|6666666.225603.peg.160	CDS	H322_S1_L001_R1_001_(paired)_trimmed_(paired)_contig_1	155086	154109	978	Porphobilinogen synthase (EC 4.2.1.24)	Heme and Siroheme Biosynthesis, Zinc regulated enzymes	fig|6666666.225607.peg.162	CDS	H1191_S15_L001_R1_001_(paired)_trimmed_(paired)_contig_1	177752	176730	1023	Flagellar motor switch protein FliG	Bacterial Chemotaxis, Flagellum	fig|6666666.225610.peg.160	CDS	A31_S13_L001_R1_001_(paired)_trimmed_(paired)_contig_1	165894	165151	744	tRNA (uridine-5-oxyacetic acid methyl ester) 34 synthase	tRNA modification Bacteria	fig|6666666.225618.peg.162	CDS	H2397_S1_L001_R1_001_(paired)_trimmed_(paired)_contig_10	105175	106152	978	Taurine-binding periplasmic protein TauA	Taurine Utilization
fig|6666666.225598.peg.159	CDS	H2399_S14_L001_R1_001_(paired)_trimmed_(paired)_contig_1	170375	170232	144	Putative bacteriophage protein	- none -	fig|6666666.225603.peg.161	CDS	H322_S1_L001_R1_001_(paired)_trimmed_(paired)_contig_1	155748	155233	516	C-terminal domain of CinA paralog, YdeJ	- none -	fig|6666666.225607.peg.163	CDS	H1191_S15_L001_R1_001_(paired)_trimmed_(paired)_contig_1	179461	177749	1713	Flagellar M-ring protein FliF	Flagellum	fig|6666666.225610.peg.161	CDS	A31_S13_L001_R1_001_(paired)_trimmed_(paired)_contig_1	166330	165935	396	FIG01046209: inner membrane protein	- none -	fig|6666666.225618.peg.163	CDS	H2397_S1_L001_R1_001_(paired)_trimmed_(paired)_contig_10	106162	106941	780	Taurine transport ATP-binding protein TauB	Taurine Utilization
fig|6666666.225598.rna.8	RNA	H2399_S14_L001_R1_001_(paired)_trimmed_(paired)_contig_1	170688	170618	71	tRNA-Gly-CCC	- none -	fig|6666666.225603.peg.162	CDS	H322_S1_L001_R1_001_(paired)_trimmed_(paired)_contig_1	156002	155880	123	hypothetical protein	- none -	fig|6666666.225607.peg.164	CDS	H1191_S15_L001_R1_001_(paired)_trimmed_(paired)_contig_1	179692	180003	312	Flagellar hook-basal body complex protein FliE	Flagellum, Flagellum in Campylobacter	fig|6666666.225610.peg.162	CDS	A31_S13_L001_R1_001_(paired)_trimmed_(paired)_contig_1	167216	166398	819	FIG003003: hypothetical protein	- none -	fig|6666666.225618.peg.164	CDS	H2397_S1_L001_R1_001_(paired)_trimmed_(paired)_contig_10	106925	107752	828	Taurine transport system permease protein TauC	Taurine Utilization
fig|6666666.225598.peg.160	CDS	H2399_S14_L001_R1_001_(paired)_trimmed_(paired)_contig_1	171556	170798	759	Uncharacterized lipoprotein YgeR precursor	- none -	fig|6666666.225603.peg.163	CDS	H322_S1_L001_R1_001_(paired)_trimmed_(paired)_contig_1	156129	158906	2778	Putative flagellin structural protein	- none -	fig|6666666.225607.peg.166	CDS	H1191_S15_L001_R1_001_(paired)_trimmed_(paired)_contig_1	181588	182148	561	3-oxoacyl-[acyl-carrier protein] reductase (EC 1.1.1.100)	Fatty Acid Biosynthesis FASII	fig|6666666.225610.peg.163	CDS	A31_S13_L001_R1_001_(paired)_trimmed_(paired)_contig_1	167779	167213	567	Nicotinamidase/isochorismatase family protein	NAD and NADP cofactor biosynthesis global	fig|6666666.225618.peg.165	CDS	H2397_S1_L001_R1_001_(paired)_trimmed_(paired)_contig_10	107749	108600	852	Alpha-ketoglutarate-dependent taurine dioxygenase (EC 1.14.11.17)	Alkanesulfonate assimilation, Taurine Utilization
fig|6666666.225598.peg.161	CDS	H2399_S14_L001_R1_001_(paired)_trimmed_(paired)_contig_1	173215	171698	1518	Lysyl-tRNA synthetase (class II) (EC 6.1.1.6)	tRNA aminoacylation, Lys	fig|6666666.225603.peg.164	CDS	H322_S1_L001_R1_001_(paired)_trimmed_(paired)_contig_1	158988	159614	627	FIG00554340: hypothetical protein	- none -	fig|6666666.225607.peg.167	CDS	H1191_S15_L001_R1_001_(paired)_trimmed_(paired)_contig_1	184187	184426	240	Error-prone, lesion bypass DNA polymerase V (UmuC)	DNA repair, bacterial UmuCD system	fig|6666666.225610.peg.164	CDS	A31_S13_L001_R1_001_(paired)_trimmed_(paired)_contig_1	168084	167956	129	hypothetical protein	- none -	fig|6666666.225618.peg.166	CDS	H2397_S1_L001_R1_001_(paired)_trimmed_(paired)_contig_10	108757	109149	393	Acid shock protein precursor	- none -
fig|6666666.225598.peg.162	CDS	H2399_S14_L001_R1_001_(paired)_trimmed_(paired)_contig_1	174106	173225	882	Peptide chain release factor 2; programmed frameshift-containing	Programmed frameshift, Programmed frameshift, Translation termination factors bacterial	fig|6666666.225603.peg.165	CDS	H322_S1_L001_R1_001_(paired)_trimmed_(paired)_contig_1	160806	159649	1158	Penicillin-binding protein AmpH	Peptidoglycan Crosslinking of Peptide Stems	fig|6666666.225607.peg.168	CDS	H1191_S15_L001_R1_001_(paired)_trimmed_(paired)_contig_1	185351	184512	840	Probable DNA-binding protein	- none -	fig|6666666.225610.peg.165	CDS	A31_S13_L001_R1_001_(paired)_trimmed_(paired)_contig_1	168046	169824	1779	Aspartyl-tRNA synthetase (EC 6.1.1.12)	tRNA aminoacylation, Asp and Asn	fig|6666666.225618.peg.167	CDS	H2397_S1_L001_R1_001_(paired)_trimmed_(paired)_contig_10	111321	109603	1719	Putative hemolysin	- none -
fig|6666666.225598.peg.163	CDS	H2399_S14_L001_R1_001_(paired)_trimmed_(paired)_contig_1	176153	174420	1734	Single-stranded-DNA-specific exonuclease RecJ (EC 3.1.-.-)	DNA Repair Base Excision, DNA repair, bacterial RecFOR pathway	fig|6666666.225603.peg.166	CDS	H322_S1_L001_R1_001_(paired)_trimmed_(paired)_contig_1	161005	161538	534	Isochorismatase (EC 3.3.2.1)	Chorismate: Intermediate for synthesis of Tryptophan, PAPA antibiotics, PABA, 3-hydroxyanthranilate and more.	fig|6666666.225607.peg.169	CDS	H1191_S15_L001_R1_001_(paired)_trimmed_(paired)_contig_1	185451	186347	897	Nucleoside-diphosphate-sugar epimerases	- none -	fig|6666666.225610.peg.166	CDS	A31_S13_L001_R1_001_(paired)_trimmed_(paired)_contig_1	169826	170269	444	Dihydroneopterin triphosphate pyrophosphohydolase type 2	Queuosine-Archaeosine Biosynthesis	fig|6666666.225618.peg.168	CDS	H2397_S1_L001_R1_001_(paired)_trimmed_(paired)_contig_10	112436	111459	978	Porphobilinogen synthase (EC 4.2.1.24)	Heme and Siroheme Biosynthesis, Zinc regulated enzymes
fig|6666666.225598.peg.164	CDS	H2399_S14_L001_R1_001_(paired)_trimmed_(paired)_contig_1	176876	176157	720	Thiol:disulfide interchange protein DsbC	Periplasmic disulfide interchange	fig|6666666.225603.peg.167	CDS	H322_S1_L001_R1_001_(paired)_trimmed_(paired)_contig_1	161714	162934	1221	SbmA protein	- none -	fig|6666666.225607.peg.170	CDS	H1191_S15_L001_R1_001_(paired)_trimmed_(paired)_contig_1	186819	187400	582	putative outer membrane protein	- none -	fig|6666666.225610.peg.167	CDS	A31_S13_L001_R1_001_(paired)_trimmed_(paired)_contig_1	170297	171037	741	FIG000859: hypothetical protein YebC	Riboflavin, FMN and FAD metabolism in plants, RuvABC plus a hypothetical	fig|6666666.225618.peg.169	CDS	H2397_S1_L001_R1_001_(paired)_trimmed_(paired)_contig_10	113098	112583	516	C-terminal domain of CinA paralog, YdeJ	- none -
fig|6666666.225598.peg.165	CDS	H2399_S14_L001_R1_001_(paired)_trimmed_(paired)_contig_1	177801	176899	903	Tyrosine recombinase XerD	- none -	fig|6666666.225603.peg.168	CDS	H322_S1_L001_R1_001_(paired)_trimmed_(paired)_contig_1	163031	164137	1107	Putative outer membrane lipoprotein	- none -	fig|6666666.225607.peg.171	CDS	H1191_S15_L001_R1_001_(paired)_trimmed_(paired)_contig_1	188693	187593	1101	Major facilitator family transporter	- none -	fig|6666666.225610.peg.168	CDS	A31_S13_L001_R1_001_(paired)_trimmed_(paired)_contig_1	171126	171647	522	Crossover junction endodeoxyribonuclease RuvC (EC 3.1.22.4)	RuvABC plus a hypothetical	fig|6666666.225618.peg.170	CDS	H2397_S1_L001_R1_001_(paired)_trimmed_(paired)_contig_10	113352	113230	123	hypothetical protein	- none -
fig|6666666.225598.peg.166	CDS	H2399_S14_L001_R1_001_(paired)_trimmed_(paired)_contig_1	177897	178418	522	Flavodoxin 2	Flavodoxin	fig|6666666.225603.peg.169	CDS	H322_S1_L001_R1_001_(paired)_trimmed_(paired)_contig_1	164439	164134	306	Putative inner membrane protein	- none -	fig|6666666.225607.peg.172	CDS	H1191_S15_L001_R1_001_(paired)_trimmed_(paired)_contig_1	188908	189819	912	Transcriptional regulator, LysR family	- none -	fig|6666666.225610.peg.169	CDS	A31_S13_L001_R1_001_(paired)_trimmed_(paired)_contig_1	171793	172404	612	Holliday junction DNA helicase RuvA	RuvABC plus a hypothetical	fig|6666666.225618.peg.171	CDS	H2397_S1_L001_R1_001_(paired)_trimmed_(paired)_contig_10	113479	116256	2778	Putative flagellin structural protein	- none -
fig|6666666.225598.peg.167	CDS	H2399_S14_L001_R1_001_(paired)_trimmed_(paired)_contig_1	178776	178432	345	FIG00731769: possible membrane protein	- none -	fig|6666666.225603.peg.170	CDS	H322_S1_L001_R1_001_(paired)_trimmed_(paired)_contig_1	164795	165010	216	Putative inner membrane protein	- none -	fig|6666666.225607.peg.173	CDS	H1191_S15_L001_R1_001_(paired)_trimmed_(paired)_contig_1	190175	190780	606	Methyltransferase	- none -	fig|6666666.225610.peg.170	CDS	A31_S13_L001_R1_001_(paired)_trimmed_(paired)_contig_1	172413	173423	1011	Holliday junction DNA helicase RuvB	RuvABC plus a hypothetical	fig|6666666.225618.peg.172	CDS	H2397_S1_L001_R1_001_(paired)_trimmed_(paired)_contig_10	116338	116964	627	FIG00554340: hypothetical protein	- none -
fig|6666666.225598.peg.168	CDS	H2399_S14_L001_R1_001_(paired)_trimmed_(paired)_contig_1	179095	178829	267	YgfY COG2938	- none -	fig|6666666.225603.peg.171	CDS	H322_S1_L001_R1_001_(paired)_trimmed_(paired)_contig_1	166121	165021	1101	D-alanine--D-alanine ligase (EC 6.3.2.4)	Peptidoglycan Biosynthesis, Peptidoglycan biosynthesis--gjo, cell division cluster containing FtsQ	fig|6666666.225607.peg.174	CDS	H1191_S15_L001_R1_001_(paired)_trimmed_(paired)_contig_1	190976	190827	150	hypothetical protein	- none -	fig|6666666.225610.peg.171	CDS	A31_S13_L001_R1_001_(paired)_trimmed_(paired)_contig_1	174293	173508	786	Zinc ABC transporter, inner membrane permease protein ZnuB	- none -	fig|6666666.225618.peg.173	CDS	H2397_S1_L001_R1_001_(paired)_trimmed_(paired)_contig_10	118156	116999	1158	Penicillin-binding protein AmpH	Peptidoglycan Crosslinking of Peptide Stems
fig|6666666.225598.peg.169	CDS	H2399_S14_L001_R1_001_(paired)_trimmed_(paired)_contig_1	179373	180362	990	Folate-dependent protein for Fe/S cluster synthesis/repair in oxidative stress	- none -	fig|6666666.225603.peg.172	CDS	H322_S1_L001_R1_001_(paired)_trimmed_(paired)_contig_1	166266	166967	702	FIG00554266: hypothetical protein	- none -	fig|6666666.225607.peg.175	CDS	H1191_S15_L001_R1_001_(paired)_trimmed_(paired)_contig_1	191656	190973	684	Gifsy-2 prophage protein	- none -	fig|6666666.225610.peg.172	CDS	A31_S13_L001_R1_001_(paired)_trimmed_(paired)_contig_1	175045	174290	756	Zinc ABC transporter, ATP-binding protein ZnuC	- none -	fig|6666666.225618.peg.174	CDS	H2397_S1_L001_R1_001_(paired)_trimmed_(paired)_contig_10	118355	118888	534	Isochorismatase (EC 3.3.2.1)	Chorismate: Intermediate for synthesis of Tryptophan, PAPA antibiotics, PABA, 3-hydroxyanthranilate and more.
fig|6666666.225598.peg.170	CDS	H2399_S14_L001_R1_001_(paired)_trimmed_(paired)_contig_1	181120	180467	654	COG1272: Predicted membrane protein hemolysin III homolog	- none -	fig|6666666.225603.peg.173	CDS	H322_S1_L001_R1_001_(paired)_trimmed_(paired)_contig_1	167129	168322	1194	Multidrug-efflux transporter, major facilitator superfamily (MFS) (TC 2.A.1)	Multidrug Resistance Efflux Pumps	fig|6666666.225607.peg.176	CDS	H1191_S15_L001_R1_001_(paired)_trimmed_(paired)_contig_1	191969	191736	234	FIG00626672: hypothetical protein	- none -	fig|6666666.225610.peg.173	CDS	A31_S13_L001_R1_001_(paired)_trimmed_(paired)_contig_1	175124	176068	945	Zinc ABC transporter, periplasmic-binding protein ZnuA	- none -	fig|6666666.225618.peg.175	CDS	H2397_S1_L001_R1_001_(paired)_trimmed_(paired)_contig_10	119064	120284	1221	SbmA protein	- none -
fig|6666666.225598.peg.171	CDS	H2399_S14_L001_R1_001_(paired)_trimmed_(paired)_contig_1	181577	181263	315	RNA-binding domain protein	- none -	fig|6666666.225603.peg.174	CDS	H322_S1_L001_R1_001_(paired)_trimmed_(paired)_contig_1	168546	168806	261	protein iraP	- none -	fig|6666666.225607.peg.177	CDS	H1191_S15_L001_R1_001_(paired)_trimmed_(paired)_contig_1	193183	191966	1218	Putative transport system permease protein	- none -	fig|6666666.225610.peg.174	CDS	A31_S13_L001_R1_001_(paired)_trimmed_(paired)_contig_1	176084	177415	1332	Cell wall endopeptidase, family M23/M37	Glutaredoxins	fig|6666666.225618.peg.176	CDS	H2397_S1_L001_R1_001_(paired)_trimmed_(paired)_contig_10	120381	121487	1107	Putative outer membrane lipoprotein	- none -
fig|6666666.225598.peg.172	CDS	H2399_S14_L001_R1_001_(paired)_trimmed_(paired)_contig_1	181748	182482	735	Phosphosugar-binding transcriptional regulator, RpiR family	- none -	fig|6666666.225603.peg.175	CDS	H322_S1_L001_R1_001_(paired)_trimmed_(paired)_contig_1	169415	169287	129	hypothetical protein	- none -	fig|6666666.225607.peg.178	CDS	H1191_S15_L001_R1_001_(paired)_trimmed_(paired)_contig_1	193386	193799	414	FIG00640199: hypothetical protein	- none -	fig|6666666.225610.peg.175	CDS	A31_S13_L001_R1_001_(paired)_trimmed_(paired)_contig_1	177541	178509	969	Lipid A biosynthesis (KDO) 2-(lauroyl)-lipid IVA acyltransferase (EC 2.3.1.-)	- none -	fig|6666666.225618.peg.177	CDS	H2397_S1_L001_R1_001_(paired)_trimmed_(paired)_contig_10	121789	121484	306	Putative inner membrane protein	- none -
fig|6666666.225598.peg.173	CDS	H2399_S14_L001_R1_001_(paired)_trimmed_(paired)_contig_1	182634	184067	1434	6-phospho-beta-glucosidase (EC 3.2.1.86)	Beta-Glucoside Metabolism	fig|6666666.225603.peg.176	CDS	H322_S1_L001_R1_001_(paired)_trimmed_(paired)_contig_1	169460	170878	1419	Arabinose-proton symporter	L-Arabinose utilization	fig|6666666.225607.peg.179	CDS	H1191_S15_L001_R1_001_(paired)_trimmed_(paired)_contig_1	193811	193966	156	hypothetical protein	- none -	fig|6666666.225610.peg.176	CDS	A31_S13_L001_R1_001_(paired)_trimmed_(paired)_contig_1	180019	178577	1443	Pyruvate kinase (EC 2.7.1.40)	Entner-Doudoroff Pathway, Glycerate metabolism, Glycolysis and Gluconeogenesis, Pyruvate metabolism I: anaplerotic reactions, PEP	fig|6666666.225618.peg.178	CDS	H2397_S1_L001_R1_001_(paired)_trimmed_(paired)_contig_10	122145	122360	216	Putative inner membrane protein	- none -
fig|6666666.225598.peg.174	CDS	H2399_S14_L001_R1_001_(paired)_trimmed_(paired)_contig_1	185137	184394	744	FIG00553873: hypothetical protein	- none -	fig|6666666.225603.peg.177	CDS	H322_S1_L001_R1_001_(paired)_trimmed_(paired)_contig_1	171725	170916	810	Pyrroline-5-carboxylate reductase (EC 1.5.1.2)	A Hypothetical Protein Related to Proline Metabolism, CBSS-630.2.peg.3360, Proline Synthesis	fig|6666666.225607.peg.180	CDS	H1191_S15_L001_R1_001_(paired)_trimmed_(paired)_contig_1	194497	194135	363	Flagellar biosynthesis protein FliT	Flagellum	fig|6666666.225610.peg.177	CDS	A31_S13_L001_R1_001_(paired)_trimmed_(paired)_contig_1	181015	180149	867	Phosphogluconate repressor HexR, RpiR family	- none -	fig|6666666.225618.peg.179	CDS	H2397_S1_L001_R1_001_(paired)_trimmed_(paired)_contig_10	123471	122371	1101	D-alanine--D-alanine ligase (EC 6.3.2.4)	Peptidoglycan Biosynthesis, Peptidoglycan biosynthesis--gjo, cell division cluster containing FtsQ
fig|6666666.225598.peg.175	CDS	H2399_S14_L001_R1_001_(paired)_trimmed_(paired)_contig_1	188179	185306	2874	Glycine dehydrogenase [decarboxylating] (glycine cleavage system P protein) (EC 1.4.4.2)	Glycine and Serine Utilization, Glycine cleavage system	fig|6666666.225603.peg.178	CDS	H322_S1_L001_R1_001_(paired)_trimmed_(paired)_contig_1	171837	172352	516	FIG00554722: hypothetical protein	- none -	fig|6666666.225607.peg.181	CDS	H1191_S15_L001_R1_001_(paired)_trimmed_(paired)_contig_1	194907	194497	411	Flagellar biosynthesis protein FliS	Flagellum	fig|6666666.225610.peg.178	CDS	A31_S13_L001_R1_001_(paired)_trimmed_(paired)_contig_1	181369	182844	1476	Glucose-6-phosphate 1-dehydrogenase (EC 1.1.1.49)	Entner-Doudoroff Pathway, Pentose phosphate pathway	fig|6666666.225618.peg.180	CDS	H2397_S1_L001_R1_001_(paired)_trimmed_(paired)_contig_10	123616	124317	702	FIG00554266: hypothetical protein	- none -
fig|6666666.225598.peg.176	CDS	H2399_S14_L001_R1_001_(paired)_trimmed_(paired)_contig_1	188204	188323	120	hypothetical protein	- none -	fig|6666666.225603.peg.179	CDS	H322_S1_L001_R1_001_(paired)_trimmed_(paired)_contig_1	172362	172817	456	conserved hypothetical protein	- none -	fig|6666666.225607.peg.182	CDS	H1191_S15_L001_R1_001_(paired)_trimmed_(paired)_contig_1	196347	194917	1431	Flagellar hook-associated protein FliD	Flagellum	fig|6666666.225610.peg.179	CDS	A31_S13_L001_R1_001_(paired)_trimmed_(paired)_contig_1	183079	184890	1812	Phosphogluconate dehydratase (EC 4.2.1.12)	Entner-Doudoroff Pathway	fig|6666666.225618.peg.181	CDS	H2397_S1_L001_R1_001_(paired)_trimmed_(paired)_contig_10	124479	125672	1194	Multidrug-efflux transporter, major facilitator superfamily (MFS) (TC 2.A.1)	Multidrug Resistance Efflux Pumps
fig|6666666.225598.peg.177	CDS	H2399_S14_L001_R1_001_(paired)_trimmed_(paired)_contig_1	188698	188309	390	Glycine cleavage system H protein	Glycine and Serine Utilization, Glycine cleavage system	fig|6666666.225603.peg.180	CDS	H322_S1_L001_R1_001_(paired)_trimmed_(paired)_contig_1	172817	173272	456	Protein YaiI	CBSS-562.2.peg.5158 SK3 including	fig|6666666.225607.peg.183	CDS	H1191_S15_L001_R1_001_(paired)_trimmed_(paired)_contig_1	196783	197619	837	Flagellar biosynthesis protein FliC	Flagellum	fig|6666666.225610.peg.180	CDS	A31_S13_L001_R1_001_(paired)_trimmed_(paired)_contig_1	184949	185587	639	4-hydroxy-2-oxoglutarate aldolase (EC 4.1.3.16) @ 2-dehydro-3-deoxyphosphogluconate aldolase (EC 4.1.2.14)	D-Galacturonate and D-Glucuronate Utilization, Entner-Doudoroff Pathway	fig|6666666.225618.peg.182	CDS	H2397_S1_L001_R1_001_(paired)_trimmed_(paired)_contig_10	125896	126156	261	protein iraP	- none -
fig|6666666.225598.peg.178	CDS	H2399_S14_L001_R1_001_(paired)_trimmed_(paired)_contig_1	189819	188722	1098	Aminomethyltransferase (glycine cleavage system T protein) (EC 2.1.2.10)	CBSS-87626.3.peg.3639, Glycine and Serine Utilization, Glycine cleavage system	fig|6666666.225603.peg.181	CDS	H322_S1_L001_R1_001_(paired)_trimmed_(paired)_contig_1	174045	173269	777	FIG00554692: hypothetical protein	- none -	fig|6666666.225607.peg.184	CDS	H1191_S15_L001_R1_001_(paired)_trimmed_(paired)_contig_1	197893	199314	1422	FIG00554990: hypothetical protein	- none -	fig|6666666.225610.peg.181	CDS	A31_S13_L001_R1_001_(paired)_trimmed_(paired)_contig_1	186819	185641	1179	Phosphoribosylglycinamide formyltransferase 2 (EC 2.1.2.-)	De Novo Purine Biosynthesis	fig|6666666.225618.peg.183	CDS	H2397_S1_L001_R1_001_(paired)_trimmed_(paired)_contig_10	126765	126637	129	hypothetical protein	- none -
fig|6666666.225598.peg.179	CDS	H2399_S14_L001_R1_001_(paired)_trimmed_(paired)_contig_1	189877	190065	189	hypothetical protein	- none -	fig|6666666.225603.peg.182	CDS	H322_S1_L001_R1_001_(paired)_trimmed_(paired)_contig_1	174188	174072	117	hypothetical protein	- none -	fig|6666666.225607.peg.185	CDS	H1191_S15_L001_R1_001_(paired)_trimmed_(paired)_contig_1	199336	202689	3354	Predicted O-linked N-acetylglucosamine transferase, SPINDLY family	- none -	fig|6666666.225610.peg.182	CDS	A31_S13_L001_R1_001_(paired)_trimmed_(paired)_contig_1	186952	187302	351	DNA damage-inducible gene in SOS regulon, dependent on cyclic AMP and H-NS	- none -	fig|6666666.225618.peg.184	CDS	H2397_S1_L001_R1_001_(paired)_trimmed_(paired)_contig_10	126810	128228	1419	Arabinose-proton symporter	L-Arabinose utilization
fig|6666666.225598.peg.180	CDS	H2399_S14_L001_R1_001_(paired)_trimmed_(paired)_contig_1	191444	190242	1203	2-octaprenyl-3-methyl-6-methoxy-1,4-benzoquinol hydroxylase (EC 1.14.13.-)	CBSS-87626.3.peg.3639, Ubiquinone Biosynthesis, Ubiquinone Biosynthesis - gjo	fig|6666666.225603.peg.183	CDS	H322_S1_L001_R1_001_(paired)_trimmed_(paired)_contig_1	174407	174931	525	Shikimate kinase III (EC 2.7.1.71)	CBSS-562.2.peg.5158 SK3 including, Chorismate Synthesis, Common Pathway For Synthesis of Aromatic Compounds (DAHP synthase to chorismate)	fig|6666666.225607.peg.186	CDS	H1191_S15_L001_R1_001_(paired)_trimmed_(paired)_contig_1	202759	203892	1134	Aminotransferase, DegT/DnrJ/EryC1/StrS family	- none -	fig|6666666.225610.peg.183	CDS	A31_S13_L001_R1_001_(paired)_trimmed_(paired)_contig_1	187585	187932	348	FIG01200701: possible membrane protein	- none -	fig|6666666.225618.peg.185	CDS	H2397_S1_L001_R1_001_(paired)_trimmed_(paired)_contig_10	129075	128266	810	Pyrroline-5-carboxylate reductase (EC 1.5.1.2)	A Hypothetical Protein Related to Proline Metabolism, CBSS-630.2.peg.3360, Proline Synthesis
fig|6666666.225598.peg.181	CDS	H2399_S14_L001_R1_001_(paired)_trimmed_(paired)_contig_1	192633	191455	1179	2-octaprenyl-6-methoxyphenol hydroxylase (EC 1.14.13.-)	CBSS-87626.3.peg.3639, Ubiquinone Biosynthesis, Ubiquinone Biosynthesis - gjo	fig|6666666.225603.peg.184	CDS	H322_S1_L001_R1_001_(paired)_trimmed_(paired)_contig_1	174984	175175	192	Protein YaiA	CBSS-562.2.peg.5158 SK3 including	fig|6666666.225607.peg.187	CDS	H1191_S15_L001_R1_001_(paired)_trimmed_(paired)_contig_1	203889	204527	639	putative acetyltransferase protein	- none -	fig|6666666.225610.peg.184	CDS	A31_S13_L001_R1_001_(paired)_trimmed_(paired)_contig_1	188047	188727	681	FIG00553744: hypothetical protein	- none -	fig|6666666.225618.peg.186	CDS	H2397_S1_L001_R1_001_(paired)_trimmed_(paired)_contig_10	129187	129702	516	FIG00554722: hypothetical protein	- none -
fig|6666666.225598.peg.182	CDS	H2399_S14_L001_R1_001_(paired)_trimmed_(paired)_contig_1	193946	192630	1317	Xaa-Pro aminopeptidase (EC 3.4.11.9)	Aminopeptidases (EC 3.4.11.-), CBSS-87626.3.peg.3639	fig|6666666.225603.peg.185	CDS	H322_S1_L001_R1_001_(paired)_trimmed_(paired)_contig_1	175435	176112	678	AroM protein	CBSS-562.2.peg.5158 SK3 including	fig|6666666.225607.peg.188	CDS	H1191_S15_L001_R1_001_(paired)_trimmed_(paired)_contig_1	204732	205784	1053	Coenzyme F390 synthetase	- none -	fig|6666666.225610.peg.185	CDS	A31_S13_L001_R1_001_(paired)_trimmed_(paired)_contig_1	188817	190880	2064	Protease II (EC 3.4.21.83)	- none -	fig|6666666.225618.peg.187	CDS	H2397_S1_L001_R1_001_(paired)_trimmed_(paired)_contig_10	129712	130167	456	conserved hypothetical protein	- none -
fig|6666666.225598.peg.183	CDS	H2399_S14_L001_R1_001_(paired)_trimmed_(paired)_contig_1	194554	193970	585	FIG001590: Putative conserved exported protein precursor	CBSS-87626.3.peg.3639	fig|6666666.225603.peg.186	CDS	H322_S1_L001_R1_001_(paired)_trimmed_(paired)_contig_1	176196	176480	285	Cytoplasmic protein YaiE	CBSS-562.2.peg.5158 SK3 including	fig|6666666.225607.peg.189	CDS	H1191_S15_L001_R1_001_(paired)_trimmed_(paired)_contig_1	205947	206636	690	RNA polymerase sigma factor for flagellar operon	Flagellar motility, Flagellum, Transcription initiation, bacterial sigma factors	fig|6666666.225610.peg.186	CDS	A31_S13_L001_R1_001_(paired)_trimmed_(paired)_contig_1	191539	190877	663	Exodeoxyribonuclease X (EC 3.1.11.-)	- none -	fig|6666666.225618.peg.188	CDS	H2397_S1_L001_R1_001_(paired)_trimmed_(paired)_contig_10	130167	130622	456	Protein YaiI	CBSS-562.2.peg.5158 SK3 including
fig|6666666.225598.peg.184	CDS	H2399_S14_L001_R1_001_(paired)_trimmed_(paired)_contig_1	194917	195039	123	Z-ring-associated protein ZapA	Bacterial Cytoskeleton	fig|6666666.225603.peg.187	CDS	H322_S1_L001_R1_001_(paired)_trimmed_(paired)_contig_1	177464	176514	951	DNA recombination-dependent growth factor C	CBSS-562.2.peg.5158 SK3 including, DNA repair, bacterial	fig|6666666.225607.peg.190	CDS	H1191_S15_L001_R1_001_(paired)_trimmed_(paired)_contig_1	206697	207245	549	Flagellar biosynthesis protein FliZ	Flagellum	fig|6666666.225610.peg.187	CDS	A31_S13_L001_R1_001_(paired)_trimmed_(paired)_contig_1	191841	191611	231	DNA polymerase III theta subunit (EC 2.7.7.7)	- none -	fig|6666666.225618.peg.189	CDS	H2397_S1_L001_R1_001_(paired)_trimmed_(paired)_contig_10	131395	130619	777	FIG00554692: hypothetical protein	- none -
fig|6666666.225598.peg.185	CDS	H2399_S14_L001_R1_001_(paired)_trimmed_(paired)_contig_1	195281	195877	597	5-formyltetrahydrofolate cyclo-ligase (EC 6.3.3.2)	5-FCL-like protein, Folate Biosynthesis, One-carbon metabolism by tetrahydropterines, Serine-glyoxylate cycle	fig|6666666.225603.peg.188	CDS	H322_S1_L001_R1_001_(paired)_trimmed_(paired)_contig_1	177552	178463	912	ROK family Glucokinase with ambiguous substrate specificity	- none -	fig|6666666.225607.peg.191	CDS	H1191_S15_L001_R1_001_(paired)_trimmed_(paired)_contig_1	207331	208131	801	Cystine ABC transporter, periplasmic cystine-binding protein FliY	L-Cystine Uptake and Metabolism	fig|6666666.225610.peg.188	CDS	A31_S13_L001_R1_001_(paired)_trimmed_(paired)_contig_1	191845	191982	138	hypothetical protein	- none -	fig|6666666.225618.peg.190	CDS	H2397_S1_L001_R1_001_(paired)_trimmed_(paired)_contig_10	131538	131422	117	hypothetical protein	- none -
fig|6666666.225598.peg.186	CDS	H2399_S14_L001_R1_001_(paired)_trimmed_(paired)_contig_1	197196	195958	1239	D-3-phosphoglycerate dehydrogenase (EC 1.1.1.95)	Glycine and Serine Utilization, Pyridoxin (Vitamin B6) Biosynthesis, Serine Biosynthesis	fig|6666666.225603.peg.189	CDS	H322_S1_L001_R1_001_(paired)_trimmed_(paired)_contig_1	181652	178503	3150	Exonuclease SbcC	DNA repair, bacterial, Rad50-Mre11 DNA repair cluster	fig|6666666.225607.peg.192	CDS	H1191_S15_L001_R1_001_(paired)_trimmed_(paired)_contig_1	208104	208229	126	hypothetical protein	- none -	fig|6666666.225610.peg.189	CDS	A31_S13_L001_R1_001_(paired)_trimmed_(paired)_contig_1	191988	192362	375	Copper resistance protein C precursor	Copper homeostasis	fig|6666666.225618.peg.191	CDS	H2397_S1_L001_R1_001_(paired)_trimmed_(paired)_contig_10	131757	132281	525	Shikimate kinase III (EC 2.7.1.71)	CBSS-562.2.peg.5158 SK3 including, Chorismate Synthesis, Common Pathway For Synthesis of Aromatic Compounds (DAHP synthase to chorismate)
fig|6666666.225598.peg.187	CDS	H2399_S14_L001_R1_001_(paired)_trimmed_(paired)_contig_1	198125	197466	660	Ribose 5-phosphate isomerase A (EC 5.3.1.6)	D-ribose utilization, Pentose phosphate pathway	fig|6666666.225603.peg.190	CDS	H322_S1_L001_R1_001_(paired)_trimmed_(paired)_contig_1	182863	181649	1215	Exonuclease SbcD	DNA repair, bacterial, Rad50-Mre11 DNA repair cluster	fig|6666666.225607.peg.193	CDS	H1191_S15_L001_R1_001_(paired)_trimmed_(paired)_contig_1	208238	209218	981	D-cysteine desulfhydrase (EC 4.4.1.15)	Adaptation to d-cysteine	fig|6666666.225610.peg.190	CDS	A31_S13_L001_R1_001_(paired)_trimmed_(paired)_contig_1	192367	193236	870	Copper resistance protein D	Copper homeostasis	fig|6666666.225618.peg.192	CDS	H2397_S1_L001_R1_001_(paired)_trimmed_(paired)_contig_10	132334	132525	192	Protein YaiA	CBSS-562.2.peg.5158 SK3 including
fig|6666666.225598.peg.188	CDS	H2399_S14_L001_R1_001_(paired)_trimmed_(paired)_contig_1	198293	199186	894	Chromosome initiation inhibitor	LysR-family proteins in Escherichia coli	fig|6666666.225603.peg.191	CDS	H322_S1_L001_R1_001_(paired)_trimmed_(paired)_contig_1	183062	183751	690	Phosphate regulon transcriptional regulatory protein PhoB (SphR)	High affinity phosphate transporter and control of PHO regulon, PhoR-PhoB two-component regulatory system, Phosphate metabolism	fig|6666666.225607.peg.194	CDS	H1191_S15_L001_R1_001_(paired)_trimmed_(paired)_contig_1	209242	209910	669	Cystine ABC transporter, permease protein	Adaptation to d-cysteine, L-Cystine Uptake and Metabolism	fig|6666666.225610.peg.191	CDS	A31_S13_L001_R1_001_(paired)_trimmed_(paired)_contig_1	193251	193589	339	FIG00923183: possible membrane protein YebY	- none -	fig|6666666.225618.peg.193	CDS	H2397_S1_L001_R1_001_(paired)_trimmed_(paired)_contig_10	132785	133462	678	AroM protein	CBSS-562.2.peg.5158 SK3 including
fig|6666666.225598.peg.189	CDS	H2399_S14_L001_R1_001_(paired)_trimmed_(paired)_contig_1	200012	199215	798	Protein of unknown function DUF541	CBSS-316407.3.peg.2816	fig|6666666.225603.peg.192	CDS	H322_S1_L001_R1_001_(paired)_trimmed_(paired)_contig_1	183774	185087	1314	Phosphate regulon sensor protein PhoR (SphS) (EC 2.7.13.3)	High affinity phosphate transporter and control of PHO regulon, PhoR-PhoB two-component regulatory system, Phosphate metabolism	fig|6666666.225607.peg.195	CDS	H1191_S15_L001_R1_001_(paired)_trimmed_(paired)_contig_1	209907	210659	753	Cystine ABC transporter, ATP-binding protein	Adaptation to d-cysteine, L-Cystine Uptake and Metabolism	fig|6666666.225610.peg.192	CDS	A31_S13_L001_R1_001_(paired)_trimmed_(paired)_contig_1	194572	194907	336	Putative membrane protein precursor	- none -	fig|6666666.225618.peg.194	CDS	H2397_S1_L001_R1_001_(paired)_trimmed_(paired)_contig_10	133546	133830	285	Cytoplasmic protein YaiE	CBSS-562.2.peg.5158 SK3 including
fig|6666666.225598.peg.190	CDS	H2399_S14_L001_R1_001_(paired)_trimmed_(paired)_contig_1	200752	200117	636	Arginine exporter protein ArgO	CBSS-316407.3.peg.2816	fig|6666666.225603.peg.193	CDS	H322_S1_L001_R1_001_(paired)_trimmed_(paired)_contig_1	185486	186805	1320	Branched-chain amino acid transport system carrier protein	- none -	fig|6666666.225607.peg.196	CDS	H1191_S15_L001_R1_001_(paired)_trimmed_(paired)_contig_1	210846	211637	792	N-3-oxohexanoyl-L-homoserine lactone quorum-sensing transcriptional activator @ N-3-oxooctanoyl-L-homoserine lactone quorum-sensing transcriptional activator	- none -	fig|6666666.225610.peg.193	CDS	A31_S13_L001_R1_001_(paired)_trimmed_(paired)_contig_1	195498	195367	132	hypothetical protein	- none -	fig|6666666.225618.peg.195	CDS	H2397_S1_L001_R1_001_(paired)_trimmed_(paired)_contig_10	134814	133864	951	DNA recombination-dependent growth factor C	CBSS-562.2.peg.5158 SK3 including, DNA repair, bacterial
fig|6666666.225598.peg.191	CDS	H2399_S14_L001_R1_001_(paired)_trimmed_(paired)_contig_1	201836	200898	939	Protein involved in stability of MscS mechanosensitive channel	CBSS-316407.3.peg.2816	fig|6666666.225603.peg.194	CDS	H322_S1_L001_R1_001_(paired)_trimmed_(paired)_contig_1	186876	188243	1368	Proline-specific permease proY	Proline, 4-hydroxyproline uptake and utilization	fig|6666666.225607.peg.197	CDS	H1191_S15_L001_R1_001_(paired)_trimmed_(paired)_contig_1	211935	211711	225	FIG00634007: hypothetical protein	- none -	fig|6666666.225610.peg.194	CDS	A31_S13_L001_R1_001_(paired)_trimmed_(paired)_contig_1	195704	196348	645	Ren protein	- none -	fig|6666666.225618.peg.196	CDS	H2397_S1_L001_R1_001_(paired)_trimmed_(paired)_contig_10	134902	135813	912	ROK family Glucokinase with ambiguous substrate specificity	- none -
fig|6666666.225598.peg.192	CDS	H2399_S14_L001_R1_001_(paired)_trimmed_(paired)_contig_1	203103	202027	1077	Fructose-bisphosphate aldolase class II (EC 4.1.2.13)	Glycolysis and Gluconeogenesis	fig|6666666.225603.peg.195	CDS	H322_S1_L001_R1_001_(paired)_trimmed_(paired)_contig_1	188412	190229	1818	Maltodextrin glucosidase (EC 3.2.1.20)	Maltose and Maltodextrin Utilization	fig|6666666.225607.peg.198	CDS	H1191_S15_L001_R1_001_(paired)_trimmed_(paired)_contig_1	212171	212293	123	hypothetical protein	- none -	fig|6666666.225610.peg.195	CDS	A31_S13_L001_R1_001_(paired)_trimmed_(paired)_contig_1	196540	196349	192	FIG00554528: hypothetical protein	- none -	fig|6666666.225618.peg.197	CDS	H2397_S1_L001_R1_001_(paired)_trimmed_(paired)_contig_10	139002	135853	3150	Exonuclease SbcC	DNA repair, bacterial, Rad50-Mre11 DNA repair cluster
fig|6666666.225598.peg.193	CDS	H2399_S14_L001_R1_001_(paired)_trimmed_(paired)_contig_1	204363	203200	1164	Phosphoglycerate kinase (EC 2.7.2.3)	Entner-Doudoroff Pathway, Glycolysis and Gluconeogenesis	fig|6666666.225603.peg.196	CDS	H322_S1_L001_R1_001_(paired)_trimmed_(paired)_contig_1	190314	193052	2739	FIG00553273: hypothetical protein	- none -	fig|6666666.225607.peg.199	CDS	H1191_S15_L001_R1_001_(paired)_trimmed_(paired)_contig_1	212419	213075	657	BarA-associated response regulator UvrY (= GacA = SirA)	BarA-UvrY(SirA) two-component regulatory system	fig|6666666.225610.peg.196	CDS	A31_S13_L001_R1_001_(paired)_trimmed_(paired)_contig_1	196904	196665	240	FIG00554177: hypothetical protein	- none -	fig|6666666.225618.peg.198	CDS	H2397_S1_L001_R1_001_(paired)_trimmed_(paired)_contig_10	140213	138999	1215	Exonuclease SbcD	DNA repair, bacterial, Rad50-Mre11 DNA repair cluster
fig|6666666.225598.peg.194	CDS	H2399_S14_L001_R1_001_(paired)_trimmed_(paired)_contig_1	205459	204440	1020	D-erythrose-4-phosphate dehydrogenase (EC 1.2.1.72)	Pyridoxin (Vitamin B6) Biosynthesis	fig|6666666.225603.peg.197	CDS	H322_S1_L001_R1_001_(paired)_trimmed_(paired)_contig_1	193049	194419	1371	FIG00553674: hypothetical protein	- none -	fig|6666666.225607.peg.200	CDS	H1191_S15_L001_R1_001_(paired)_trimmed_(paired)_contig_1	213072	214904	1833	Excinuclease ABC subunit C	BarA-UvrY(SirA) two-component regulatory system, DNA repair, UvrABC system	fig|6666666.225610.peg.197	CDS	A31_S13_L001_R1_001_(paired)_trimmed_(paired)_contig_1	198459	197017	1443	Ribosomal RNA small subunit methyltransferase F (EC 2.1.1.-)	RNA methylation	fig|6666666.225618.peg.199	CDS	H2397_S1_L001_R1_001_(paired)_trimmed_(paired)_contig_10	140412	141101	690	Phosphate regulon transcriptional regulatory protein PhoB (SphR)	High affinity phosphate transporter and control of PHO regulon, PhoR-PhoB two-component regulatory system, Phosphate metabolism
fig|6666666.225598.peg.195	CDS	H2399_S14_L001_R1_001_(paired)_trimmed_(paired)_contig_1	205786	205664	123	hypothetical protein	- none -	fig|6666666.225603.peg.198	CDS	H322_S1_L001_R1_001_(paired)_trimmed_(paired)_contig_1	195001	194420	582	Acyl carrier protein phosphodiesterase (EC 3.1.4.14)	Fatty Acid Biosynthesis FASII	fig|6666666.225607.peg.201	CDS	H1191_S15_L001_R1_001_(paired)_trimmed_(paired)_contig_1	214961	215509	549	CDP-diacylglycerol--glycerol-3-phosphate 3-phosphatidyltransferase (EC 2.7.8.5)	BarA-UvrY(SirA) two-component regulatory system, Glycerolipid and Glycerophospholipid Metabolism in Bacteria	fig|6666666.225610.peg.198	CDS	A31_S13_L001_R1_001_(paired)_trimmed_(paired)_contig_1	201170	198537	2634	Paraquat-inducible protein B	Oxidative stress	fig|6666666.225618.peg.200	CDS	H2397_S1_L001_R1_001_(paired)_trimmed_(paired)_contig_10	141124	142437	1314	Phosphate regulon sensor protein PhoR (SphS) (EC 2.7.13.3)	High affinity phosphate transporter and control of PHO regulon, PhoR-PhoB two-component regulatory system, Phosphate metabolism
fig|6666666.225598.peg.196	CDS	H2399_S14_L001_R1_001_(paired)_trimmed_(paired)_contig_1	205813	206949	1137	NrtR-regulated ADP-ribosyl-glycohydrolase DraG	- none -	fig|6666666.225603.peg.199	CDS	H322_S1_L001_R1_001_(paired)_trimmed_(paired)_contig_1	195103	196173	1071	S-adenosylmethionine:tRNA ribosyltransferase-isomerase (EC 5.-.-.-)	CBSS-211586.1.peg.2832, Queuosine-Archaeosine Biosynthesis, Scaffold proteins for [4Fe-4S] cluster assembly (MRP family), tRNA modification Bacteria	fig|6666666.225607.rna.6	RNA	H1191_S15_L001_R1_001_(paired)_trimmed_(paired)_contig_1	215676	215748	73	tRNA-Gly-GCC	- none -	fig|6666666.225610.peg.199	CDS	A31_S13_L001_R1_001_(paired)_trimmed_(paired)_contig_1	202422	201139	1284	Paraquat-inducible protein A	Oxidative stress	fig|6666666.225618.peg.201	CDS	H2397_S1_L001_R1_001_(paired)_trimmed_(paired)_contig_10	142836	144155	1320	Branched-chain amino acid transport system carrier protein	- none -
fig|6666666.225598.peg.197	CDS	H2399_S14_L001_R1_001_(paired)_trimmed_(paired)_contig_1	208996	207005	1992	Transketolase (EC 2.2.1.1)	Pentose phosphate pathway	fig|6666666.225603.peg.200	CDS	H322_S1_L001_R1_001_(paired)_trimmed_(paired)_contig_1	196271	197410	1140	tRNA-guanine transglycosylase (EC 2.4.2.29)	CBSS-211586.1.peg.2832, Queuosine-Archaeosine Biosynthesis, Scaffold proteins for [4Fe-4S] cluster assembly (MRP family), tRNA modification Bacteria	fig|6666666.225607.rna.7	RNA	H1191_S15_L001_R1_001_(paired)_trimmed_(paired)_contig_1	215805	215875	71	tRNA-Pseudo-GCA	- none -	fig|6666666.225610.peg.200	CDS	A31_S13_L001_R1_001_(paired)_trimmed_(paired)_contig_1	202551	203045	495	Free methionine-(R)-sulfoxide reductase, contains GAF domain	CBSS-211586.1.peg.2357	fig|6666666.225618.peg.202	CDS	H2397_S1_L001_R1_001_(paired)_trimmed_(paired)_contig_10	144226	145593	1368	Proline-specific permease proY	Proline, 4-hydroxyproline uptake and utilization
fig|6666666.225598.peg.199	CDS	H2399_S14_L001_R1_001_(paired)_trimmed_(paired)_contig_1	211073	210153	921	Agmatinase (EC 3.5.3.11)	Arginine and Ornithine Degradation, Polyamine Metabolism	fig|6666666.225603.peg.201	CDS	H322_S1_L001_R1_001_(paired)_trimmed_(paired)_contig_1	197432	197764	333	Preprotein translocase subunit YajC (TC 3.A.5.1.1)	CBSS-211586.1.peg.2832	fig|6666666.225607.rna.8	RNA	H1191_S15_L001_R1_001_(paired)_trimmed_(paired)_contig_1	215891	215974	84	tRNA-Leu-TAA	- none -	fig|6666666.225610.peg.201	CDS	A31_S13_L001_R1_001_(paired)_trimmed_(paired)_contig_1	203146	203838	693	ProQ: influences osmotic activation of compatible solute ProP	CBSS-211586.1.peg.2357, Proline, 4-hydroxyproline uptake and utilization	fig|6666666.225618.peg.203	CDS	H2397_S1_L001_R1_001_(paired)_trimmed_(paired)_contig_10	145762	147579	1818	Maltodextrin glucosidase (EC 3.2.1.20)	Maltose and Maltodextrin Utilization
fig|6666666.225598.peg.200	CDS	H2399_S14_L001_R1_001_(paired)_trimmed_(paired)_contig_1	213194	211296	1899	Biosynthetic arginine decarboxylase (EC 4.1.1.19)	Arginine and Ornithine Degradation, Polyamine Metabolism	fig|6666666.225603.peg.202	CDS	H322_S1_L001_R1_001_(paired)_trimmed_(paired)_contig_1	197825	199639	1815	Protein-export membrane protein SecD (TC 3.A.5.1.1)	CBSS-211586.1.peg.2832	fig|6666666.225607.peg.202	CDS	H1191_S15_L001_R1_001_(paired)_trimmed_(paired)_contig_1	216543	216962	420	PhnO protein	- none -	fig|6666666.225610.peg.202	CDS	A31_S13_L001_R1_001_(paired)_trimmed_(paired)_contig_1	203858	205906	2049	Tail-specific protease precursor (EC 3.4.21.102)	CBSS-211586.1.peg.2357	fig|6666666.225618.peg.204	CDS	H2397_S1_L001_R1_001_(paired)_trimmed_(paired)_contig_10	147664	150402	2739	FIG00553273: hypothetical protein	- none -
fig|6666666.225598.peg.201	CDS	H2399_S14_L001_R1_001_(paired)_trimmed_(paired)_contig_1	213877	213710	168	hypothetical protein	- none -	fig|6666666.225603.peg.203	CDS	H322_S1_L001_R1_001_(paired)_trimmed_(paired)_contig_1	199650	200621	972	Protein-export membrane protein SecF (TC 3.A.5.1.1)	CBSS-211586.1.peg.2832	fig|6666666.225607.peg.203	CDS	H1191_S15_L001_R1_001_(paired)_trimmed_(paired)_contig_1	218199	216991	1209	Tyrosine-specific transport protein	- none -	fig|6666666.225610.peg.203	CDS	A31_S13_L001_R1_001_(paired)_trimmed_(paired)_contig_1	206101	206982	882	Probable protease HtpX (EC 3.4.24.-)	- none -	fig|6666666.225618.peg.205	CDS	H2397_S1_L001_R1_001_(paired)_trimmed_(paired)_contig_10	150399	151769	1371	FIG00553674: hypothetical protein	- none -
fig|6666666.225598.peg.202	CDS	H2399_S14_L001_R1_001_(paired)_trimmed_(paired)_contig_1	214066	215220	1155	S-adenosylmethionine synthetase (EC 2.5.1.6)	Methionine Biosynthesis, Methionine Degradation	fig|6666666.225603.peg.204	CDS	H322_S1_L001_R1_001_(paired)_trimmed_(paired)_contig_1	201778	200819	960	Nucleoside-specific channel-forming protein Tsx precursor	- none -	fig|6666666.225607.peg.204	CDS	H1191_S15_L001_R1_001_(paired)_trimmed_(paired)_contig_1	218934	218437	498	Ferritin-like protein 2	- none -	fig|6666666.225610.peg.204	CDS	A31_S13_L001_R1_001_(paired)_trimmed_(paired)_contig_1	207235	208026	792	Transcriptional regulator KdgR, KDG operon repressor	D-Galacturonate and D-Glucuronate Utilization	fig|6666666.225618.peg.206	CDS	H2397_S1_L001_R1_001_(paired)_trimmed_(paired)_contig_10	152351	151770	582	Acyl carrier protein phosphodiesterase (EC 3.1.4.14)	Fatty Acid Biosynthesis FASII
fig|6666666.225598.peg.203	CDS	H2399_S14_L001_R1_001_(paired)_trimmed_(paired)_contig_1	215634	217028	1395	Arabinose-proton symporter	L-Arabinose utilization	fig|6666666.225603.peg.205	CDS	H322_S1_L001_R1_001_(paired)_trimmed_(paired)_contig_1	202598	202038	561	Hypothetical lipoprotein yajI	- none -	fig|6666666.225607.peg.205	CDS	H1191_S15_L001_R1_001_(paired)_trimmed_(paired)_contig_1	219576	219196	381	Putative outer membrane lipoprotein	- none -	fig|6666666.225610.peg.205	CDS	A31_S13_L001_R1_001_(paired)_trimmed_(paired)_contig_1	208321	208082	240	putative exported protein	- none -	fig|6666666.225618.peg.207	CDS	H2397_S1_L001_R1_001_(paired)_trimmed_(paired)_contig_10	152453	153523	1071	S-adenosylmethionine:tRNA ribosyltransferase-isomerase (EC 5.-.-.-)	CBSS-211586.1.peg.2832, Queuosine-Archaeosine Biosynthesis, tRNA modification Bacteria
fig|6666666.225598.peg.204	CDS	H2399_S14_L001_R1_001_(paired)_trimmed_(paired)_contig_1	217119	217619	501	Protein sprT	- none -	fig|6666666.225603.peg.206	CDS	H322_S1_L001_R1_001_(paired)_trimmed_(paired)_contig_1	202753	203202	450	Ribonucleotide reductase transcriptional regulator NrdR	Ribonucleotide reduction	fig|6666666.225607.peg.206	CDS	H1191_S15_L001_R1_001_(paired)_trimmed_(paired)_contig_1	219823	221079	1257	Methyl-accepting chemotaxis protein I (serine chemoreceptor protein)	Bacterial Chemotaxis	fig|6666666.225610.peg.206	CDS	A31_S13_L001_R1_001_(paired)_trimmed_(paired)_contig_1	208480	208623	144	Putative inner membrane protein	- none -	fig|6666666.225618.peg.208	CDS	H2397_S1_L001_R1_001_(paired)_trimmed_(paired)_contig_10	153621	154760	1140	tRNA-guanine transglycosylase (EC 2.4.2.29)	CBSS-211586.1.peg.2832, Queuosine-Archaeosine Biosynthesis, tRNA modification Bacteria
fig|6666666.225598.peg.205	CDS	H2399_S14_L001_R1_001_(paired)_trimmed_(paired)_contig_1	217708	218415	708	Endonuclease I precursor (EC 3.1.21.1) @ Extracellular deoxyribonuclease Dns (EC 3.1.21.-)	- none -	fig|6666666.225603.peg.207	CDS	H322_S1_L001_R1_001_(paired)_trimmed_(paired)_contig_1	203206	204309	1104	Diaminohydroxyphosphoribosylaminopyrimidine deaminase (EC 3.5.4.26) / 5-amino-6-(5-phosphoribosylamino)uracil reductase (EC 1.1.1.193)	Riboflavin, FMN and FAD metabolism, Riboflavin, FMN and FAD metabolism, Riboflavin, FMN and FAD metabolism in plants, Riboflavin, FMN and FAD metabolism in plants, Riboflavin synthesis cluster, Riboflavin synthesis cluster	fig|6666666.225607.peg.207	CDS	H1191_S15_L001_R1_001_(paired)_trimmed_(paired)_contig_1	221217	221855	639	predicted 4-deoxy-L-threo-5-hexosulose-uronate ketol-isomerase (EC 5.3.1.17)	- none -	fig|6666666.225610.peg.207	CDS	A31_S13_L001_R1_001_(paired)_trimmed_(paired)_contig_1	208693	208980	288	FIG00554162: hypothetical protein	- none -	fig|6666666.225618.peg.209	CDS	H2397_S1_L001_R1_001_(paired)_trimmed_(paired)_contig_10	154782	155114	333	Preprotein translocase subunit YajC (TC 3.A.5.1.1)	CBSS-211586.1.peg.2832
fig|6666666.225598.peg.206	CDS	H2399_S14_L001_R1_001_(paired)_trimmed_(paired)_contig_1	218489	219220	732	Ribosomal RNA small subunit methyltransferase E (EC 2.1.1.-)	Heat shock dnaK gene cluster extended, RNA methylation	fig|6666666.225603.peg.208	CDS	H322_S1_L001_R1_001_(paired)_trimmed_(paired)_contig_1	204398	204868	471	6,7-dimethyl-8-ribityllumazine synthase (EC 2.5.1.78)	Riboflavin, FMN and FAD metabolism, Riboflavin, FMN and FAD metabolism in plants, Riboflavin synthesis cluster	fig|6666666.225607.peg.208	CDS	H1191_S15_L001_R1_001_(paired)_trimmed_(paired)_contig_10	28	201	174	Translation elongation factor Tu	Translation elongation factors bacterial, Universal GTPases	fig|6666666.225610.peg.208	CDS	A31_S13_L001_R1_001_(paired)_trimmed_(paired)_contig_1	208946	210007	1062	FIG00554569: hypothetical protein	- none -	fig|6666666.225618.peg.210	CDS	H2397_S1_L001_R1_001_(paired)_trimmed_(paired)_contig_10	155175	156989	1815	Protein-export membrane protein SecD (TC 3.A.5.1.1)	CBSS-211586.1.peg.2832
fig|6666666.225598.peg.207	CDS	H2399_S14_L001_R1_001_(paired)_trimmed_(paired)_contig_1	219233	220180	948	Glutathione synthetase (EC 6.3.2.3)	Glutathione: Biosynthesis and gamma-glutamyl cycle, Heat shock dnaK gene cluster extended	fig|6666666.225603.peg.209	CDS	H322_S1_L001_R1_001_(paired)_trimmed_(paired)_contig_1	204890	205309	420	Transcription termination protein NusB	Riboflavin synthesis cluster, Transcription factors bacterial	fig|6666666.225607.peg.209	CDS	H1191_S15_L001_R1_001_(paired)_trimmed_(paired)_contig_10	641	1117	477	Bacterioferritin	- none -	fig|6666666.225610.peg.209	CDS	A31_S13_L001_R1_001_(paired)_trimmed_(paired)_contig_1	210685	210894	210	Cold shock protein CspC	Cold shock, CspA family of proteins	fig|6666666.225618.peg.211	CDS	H2397_S1_L001_R1_001_(paired)_trimmed_(paired)_contig_10	157000	157971	972	Protein-export membrane protein SecF (TC 3.A.5.1.1)	CBSS-211586.1.peg.2832
fig|6666666.225598.peg.208	CDS	H2399_S14_L001_R1_001_(paired)_trimmed_(paired)_contig_1	220294	220857	564	UPF0301 protein YqgE	- none -	fig|6666666.225603.peg.210	CDS	H322_S1_L001_R1_001_(paired)_trimmed_(paired)_contig_1	205364	206476	1113	Thiamine-monophosphate kinase (EC 2.7.4.16)	5-FCL-like protein, Riboflavin synthesis cluster, Thiamin biosynthesis	fig|6666666.225607.peg.210	CDS	H1191_S15_L001_R1_001_(paired)_trimmed_(paired)_contig_10	1588	1121	468	Leader peptidase (Prepilin peptidase) (EC 3.4.23.43) / N-methyltransferase (EC 2.1.1.-)	Type IV pilus, Type IV pilus	fig|6666666.225610.peg.210	CDS	A31_S13_L001_R1_001_(paired)_trimmed_(paired)_contig_1	211075	211863	789	Ribosomal RNA large subunit methyltransferase A (EC 2.1.1.51)	RNA methylation	fig|6666666.225618.peg.212	CDS	H2397_S1_L001_R1_001_(paired)_trimmed_(paired)_contig_10	159128	158169	960	Nucleoside-specific channel-forming protein Tsx precursor	- none -
fig|6666666.225598.peg.209	CDS	H2399_S14_L001_R1_001_(paired)_trimmed_(paired)_contig_1	220857	221273	417	Putative Holliday junction resolvase YqgF	- none -	fig|6666666.225603.peg.211	CDS	H322_S1_L001_R1_001_(paired)_trimmed_(paired)_contig_1	206451	206972	522	Phosphatidylglycerophosphatase A (EC 3.1.3.27)	Glycerolipid and Glycerophospholipid Metabolism in Bacteria, Riboflavin synthesis cluster	fig|6666666.225607.peg.211	CDS	H1191_S15_L001_R1_001_(paired)_trimmed_(paired)_contig_10	1967	2278	312	SSU ribosomal protein S10p (S20e)	- none -	fig|6666666.225610.peg.211	CDS	A31_S13_L001_R1_001_(paired)_trimmed_(paired)_contig_1	212423	211860	564	Putative membrane protein	- none -	fig|6666666.225618.peg.213	CDS	H2397_S1_L001_R1_001_(paired)_trimmed_(paired)_contig_10	159948	159388	561	Hypothetical lipoprotein yajI	- none -
fig|6666666.225598.peg.210	CDS	H2399_S14_L001_R1_001_(paired)_trimmed_(paired)_contig_1	222126	221434	693	Transcriptional regulator, IclR family	- none -	fig|6666666.225603.peg.212	CDS	H322_S1_L001_R1_001_(paired)_trimmed_(paired)_contig_1	207988	207014	975	FIG00553873: hypothetical protein	- none -	fig|6666666.225607.peg.212	CDS	H1191_S15_L001_R1_001_(paired)_trimmed_(paired)_contig_10	2311	2940	630	LSU ribosomal protein L3p (L3e)	Ribosome LSU bacterial	fig|6666666.225610.peg.212	CDS	A31_S13_L001_R1_001_(paired)_trimmed_(paired)_contig_1	213258	212800	459	FIG00554165: hypothetical protein	- none -	fig|6666666.225618.peg.214	CDS	H2397_S1_L001_R1_001_(paired)_trimmed_(paired)_contig_10	160103	160552	450	Ribonucleotide reductase transcriptional regulator NrdR	Ribonucleotide reduction
fig|6666666.225598.peg.211	CDS	H2399_S14_L001_R1_001_(paired)_trimmed_(paired)_contig_1	222189	224447	2259	FIG00554817: hypothetical protein	- none -	fig|6666666.225603.peg.213	CDS	H322_S1_L001_R1_001_(paired)_trimmed_(paired)_contig_1	209920	208058	1863	1-deoxy-D-xylulose 5-phosphate synthase (EC 2.2.1.7)	Isoprenoid Biosynthesis, Nonmevalonate Branch of Isoprenoid Biosynthesis, Pyridoxin (Vitamin B6) Biosynthesis, Thiamin biosynthesis	fig|6666666.225607.peg.213	CDS	H1191_S15_L001_R1_001_(paired)_trimmed_(paired)_contig_10	2951	3556	606	LSU ribosomal protein L4p (L1e)	Ribosome LSU bacterial	fig|6666666.225610.peg.213	CDS	A31_S13_L001_R1_001_(paired)_trimmed_(paired)_contig_1	214170	213319	852	PTS system, mannose-specific IID component	- none -	fig|6666666.225618.peg.215	CDS	H2397_S1_L001_R1_001_(paired)_trimmed_(paired)_contig_10	160556	161659	1104	Diaminohydroxyphosphoribosylaminopyrimidine deaminase (EC 3.5.4.26) / 5-amino-6-(5-phosphoribosylamino)uracil reductase (EC 1.1.1.193)	Riboflavin, FMN and FAD metabolism, Riboflavin, FMN and FAD metabolism, Riboflavin, FMN and FAD metabolism in plants, Riboflavin, FMN and FAD metabolism in plants, Riboflavin synthesis cluster, Riboflavin synthesis cluster
fig|6666666.225598.peg.212	CDS	H2399_S14_L001_R1_001_(paired)_trimmed_(paired)_contig_1	225460	224444	1017	Twitching motility protein PilT	Type IV pilus	fig|6666666.225603.peg.214	CDS	H322_S1_L001_R1_001_(paired)_trimmed_(paired)_contig_1	210846	209947	900	Octaprenyl diphosphate synthase (EC 2.5.1.90) / Dimethylallyltransferase (EC 2.5.1.1) / (2E,6E)-farnesyl diphosphate synthase (EC 2.5.1.10) / Geranylgeranyl diphosphate synthase (EC 2.5.1.29)	Carotenoids, Carotenoids, Isoprenoid Biosynthesis, Isoprenoid Biosynthesis, Isoprenoid Biosynthesis: Interconversions, Isoprenoinds for Quinones, Isoprenoinds for Quinones, Isoprenoinds for Quinones, Isoprenoinds for Quinones, Polyprenyl Diphosphate Biosynthesis, Polyprenyl Diphosphate Biosynthesis, Polyprenyl Diphosphate Biosynthesis	fig|6666666.225607.peg.214	CDS	H1191_S15_L001_R1_001_(paired)_trimmed_(paired)_contig_10	3553	3855	303	LSU ribosomal protein L23p (L23Ae)	Ribosome LSU bacterial	fig|6666666.225610.peg.214	CDS	A31_S13_L001_R1_001_(paired)_trimmed_(paired)_contig_1	214983	214183	801	PTS system, mannose-specific IIC component	- none -	fig|6666666.225618.peg.216	CDS	H2397_S1_L001_R1_001_(paired)_trimmed_(paired)_contig_10	161748	162218	471	6,7-dimethyl-8-ribityllumazine synthase (EC 2.5.1.78)	Riboflavin, FMN and FAD metabolism, Riboflavin, FMN and FAD metabolism in plants, Riboflavin synthesis cluster
fig|6666666.225598.peg.213	CDS	H2399_S14_L001_R1_001_(paired)_trimmed_(paired)_contig_1	225575	226189	615	Hypothetical protein YggS, proline synthase co-transcribed bacterial homolog PROSC	A Hypothetical Protein Related to Proline Metabolism, CBSS-630.2.peg.3360	fig|6666666.225603.peg.215	CDS	H322_S1_L001_R1_001_(paired)_trimmed_(paired)_contig_1	211091	210849	243	Exodeoxyribonuclease VII small subunit (EC 3.1.11.6)	DNA repair, bacterial, Purine salvage cluster	fig|6666666.225607.peg.215	CDS	H1191_S15_L001_R1_001_(paired)_trimmed_(paired)_contig_10	3873	4694	822	LSU ribosomal protein L2p (L8e)	Ribosome LSU bacterial	fig|6666666.225610.peg.215	CDS	A31_S13_L001_R1_001_(paired)_trimmed_(paired)_contig_1	216010	215048	963	PTS system, mannose-specific IIA component (EC 2.7.1.69) / PTS system, mannose-specific IIB component (EC 2.7.1.69)	Mannose Metabolism, Mannose Metabolism, Sialic Acid Metabolism, Sialic Acid Metabolism	fig|6666666.225618.peg.217	CDS	H2397_S1_L001_R1_001_(paired)_trimmed_(paired)_contig_10	162240	162659	420	Transcription termination protein NusB	Riboflavin synthesis cluster, Transcription factors bacterial
fig|6666666.225598.peg.214	CDS	H2399_S14_L001_R1_001_(paired)_trimmed_(paired)_contig_1	226205	226759	555	Integral membrane protein YggT, involved in response to extracytoplasmic stress (osmotic shock)	CBSS-630.2.peg.3360	fig|6666666.225603.peg.216	CDS	H322_S1_L001_R1_001_(paired)_trimmed_(paired)_contig_1	211303	212751	1449	tRNA S(4)U 4-thiouridine synthase (former ThiI) / Rhodanese-like domain required for thiamine synthesis	A cluster relating to vitamin metabolism, A cluster relating to vitamin metabolism, Thiamin biosynthesis, Thiamin biosynthesis, tRNA modification Archaea, tRNA modification Archaea, tRNA modification Bacteria, tRNA modification Bacteria	fig|6666666.225607.peg.216	CDS	H1191_S15_L001_R1_001_(paired)_trimmed_(paired)_contig_10	4840	4989	150	SSU ribosomal protein S19p (S15e)	- none -	fig|6666666.225610.peg.216	CDS	A31_S13_L001_R1_001_(paired)_trimmed_(paired)_contig_1	216144	216278	135	hypothetical protein	- none -	fig|6666666.225618.peg.218	CDS	H2397_S1_L001_R1_001_(paired)_trimmed_(paired)_contig_10	162714	163826	1113	Thiamine-monophosphate kinase (EC 2.7.4.16)	5-FCL-like protein, Riboflavin synthesis cluster, Thiamin biosynthesis
fig|6666666.225598.peg.215	CDS	H2399_S14_L001_R1_001_(paired)_trimmed_(paired)_contig_1	226756	227046	291	COG1872	- none -	fig|6666666.225603.peg.217	CDS	H322_S1_L001_R1_001_(paired)_trimmed_(paired)_contig_1	213422	212829	594	DJ-1/YajL/PfpI superfamily, includes chaperone protein YajL (former ThiJ), parkinsonism-associated protein DJ-1, peptidases PfpI, Hsp31	A cluster relating to vitamin metabolism	fig|6666666.225607.peg.217	CDS	H1191_S15_L001_R1_001_(paired)_trimmed_(paired)_contig_10	5003	5335	333	LSU ribosomal protein L22p (L17e)	Ribosome LSU bacterial	fig|6666666.225610.peg.217	CDS	A31_S13_L001_R1_001_(paired)_trimmed_(paired)_contig_1	216473	218032	1560	Magnesium and cobalt efflux protein CorC	CBSS-56780.10.peg.1536, Copper homeostasis: copper tolerance, Glycyl-tRNA synthetase containing cluster, Magnesium transport, tRNA-methylthiotransferase containing cluster	fig|6666666.225618.peg.219	CDS	H2397_S1_L001_R1_001_(paired)_trimmed_(paired)_contig_10	163801	164322	522	Phosphatidylglycerophosphatase A (EC 3.1.3.27)	Glycerolipid and Glycerophospholipid Metabolism in Bacteria, Riboflavin synthesis cluster
fig|6666666.225598.peg.216	CDS	H2399_S14_L001_R1_001_(paired)_trimmed_(paired)_contig_1	227061	227654	594	Nucleoside 5-triphosphatase RdgB (dHAPTP, dITP, XTP-specific) (EC 3.6.1.15)	Heat shock dnaK gene cluster extended, Housecleaning nucleoside triphosphate pyrophosphatases	fig|6666666.225603.peg.218	CDS	H322_S1_L001_R1_001_(paired)_trimmed_(paired)_contig_1	214296	213382	915	2-dehydropantoate 2-reductase (EC 1.1.1.169)	A cluster relating to vitamin metabolism, Coenzyme A Biosynthesis	fig|6666666.225607.peg.218	CDS	H1191_S15_L001_R1_001_(paired)_trimmed_(paired)_contig_10	5353	6054	702	SSU ribosomal protein S3p (S3e)	- none -	fig|6666666.225610.peg.218	CDS	A31_S13_L001_R1_001_(paired)_trimmed_(paired)_contig_1	219634	218036	1599	Rtn protein	- none -	fig|6666666.225618.peg.220	CDS	H2397_S1_L001_R1_001_(paired)_trimmed_(paired)_contig_10	165338	164364	975	FIG00553873: hypothetical protein	- none -
fig|6666666.225598.peg.217	CDS	H2399_S14_L001_R1_001_(paired)_trimmed_(paired)_contig_1	227695	228783	1089	Radical SAM family enzyme, similar to coproporphyrinogen III oxidase, oxygen-independent, clustered with nucleoside-triphosphatase RdgB	CBSS-630.2.peg.3360, Heat shock dnaK gene cluster extended, Heme and Siroheme Biosynthesis, Queuosine-Archaeosine Biosynthesis	fig|6666666.225603.peg.219	CDS	H322_S1_L001_R1_001_(paired)_trimmed_(paired)_contig_1	214449	214940	492	FIG001943: hypothetical protein YajQ	A cluster relating to vitamin metabolism, Broadly distributed proteins not in subsystems	fig|6666666.225607.peg.219	CDS	H1191_S15_L001_R1_001_(paired)_trimmed_(paired)_contig_10	6067	6477	411	LSU ribosomal protein L16p (L10e)	Ribosome LSU bacterial	fig|6666666.225610.peg.219	CDS	A31_S13_L001_R1_001_(paired)_trimmed_(paired)_contig_1	221064	219766	1299	L-serine dehydratase, beta subunit (EC 4.3.1.17) / L-serine dehydratase, alpha subunit (EC 4.3.1.17)	Glycine and Serine Utilization, Glycine and Serine Utilization, Pyruvate Alanine Serine Interconversions, Pyruvate Alanine Serine Interconversions	fig|6666666.225618.peg.221	CDS	H2397_S1_L001_R1_001_(paired)_trimmed_(paired)_contig_10	167270	165408	1863	1-deoxy-D-xylulose 5-phosphate synthase (EC 2.2.1.7)	Isoprenoid Biosynthesis, Nonmevalonate Branch of Isoprenoid Biosynthesis, Pyridoxin (Vitamin B6) Biosynthesis, Thiamin biosynthesis
fig|6666666.225598.peg.218	CDS	H2399_S14_L001_R1_001_(paired)_trimmed_(paired)_contig_1	230422	229010	1413	Putative cell division protein precursor	- none -	fig|6666666.225603.peg.220	CDS	H322_S1_L001_R1_001_(paired)_trimmed_(paired)_contig_1	216369	215005	1365	Putative transport protein	- none -	fig|6666666.225607.peg.220	CDS	H1191_S15_L001_R1_001_(paired)_trimmed_(paired)_contig_10	6477	6668	192	LSU ribosomal protein L29p (L35e)	Ribosome LSU bacterial	fig|6666666.225610.peg.220	CDS	A31_S13_L001_R1_001_(paired)_trimmed_(paired)_contig_1	221880	221302	579	Hypothetical nudix hydrolase YeaB	Nudix proteins (nucleoside triphosphate hydrolases)	fig|6666666.225618.peg.222	CDS	H2397_S1_L001_R1_001_(paired)_trimmed_(paired)_contig_10	168196	167297	900	Octaprenyl diphosphate synthase (EC 2.5.1.90) / Dimethylallyltransferase (EC 2.5.1.1) / (2E,6E)-farnesyl diphosphate synthase (EC 2.5.1.10) / Geranylgeranyl diphosphate synthase (EC 2.5.1.29)	Carotenoids, Carotenoids, Isoprenoid Biosynthesis, Isoprenoid Biosynthesis, Isoprenoid Biosynthesis: Interconversions, Isoprenoinds for Quinones, Isoprenoinds for Quinones, Isoprenoinds for Quinones, Isoprenoinds for Quinones, Polyprenyl Diphosphate Biosynthesis, Polyprenyl Diphosphate Biosynthesis, Polyprenyl Diphosphate Biosynthesis
fig|6666666.225598.peg.219	CDS	H2399_S14_L001_R1_001_(paired)_trimmed_(paired)_contig_1	231207	230470	738	1-acyl-sn-glycerol-3-phosphate acyltransferase (EC 2.3.1.51)	Glycerolipid and Glycerophospholipid Metabolism in Bacteria	fig|6666666.225603.peg.221	CDS	H322_S1_L001_R1_001_(paired)_trimmed_(paired)_contig_1	217428	216541	888	Heme O synthase, protoheme IX farnesyltransferase (EC 2.5.1.-) COX10-CtaB	Biogenesis of cytochrome c oxidases, CBSS-316057.3.peg.563	fig|6666666.225607.peg.221	CDS	H1191_S15_L001_R1_001_(paired)_trimmed_(paired)_contig_10	6668	6922	255	SSU ribosomal protein S17p (S11e)	- none -	fig|6666666.225610.peg.221	CDS	A31_S13_L001_R1_001_(paired)_trimmed_(paired)_contig_1	223265	221883	1383	Para-aminobenzoate synthase, aminase component (EC 2.6.1.85)	Chorismate: Intermediate for synthesis of Tryptophan, PAPA antibiotics, PABA, 3-hydroxyanthranilate and more., Folate Biosynthesis, Tryptophan synthesis	fig|6666666.225618.peg.223	CDS	H2397_S1_L001_R1_001_(paired)_trimmed_(paired)_contig_10	168441	168199	243	Exodeoxyribonuclease VII small subunit (EC 3.1.11.6)	DNA repair, bacterial, Purine salvage cluster
fig|6666666.225598.peg.220	CDS	H2399_S14_L001_R1_001_(paired)_trimmed_(paired)_contig_1	233717	231447	2271	Topoisomerase IV subunit A (EC 5.99.1.-)	DNA topoisomerases, Type II, ATP-dependent, Resistance to fluoroquinolones	fig|6666666.225603.peg.222	CDS	H322_S1_L001_R1_001_(paired)_trimmed_(paired)_contig_1	217661	217440	222	Cytochrome O ubiquinol oxidase subunit IV (EC 1.10.3.-)	Terminal cytochrome O ubiquinol oxidase, Terminal cytochrome oxidases	fig|6666666.225607.peg.222	CDS	H1191_S15_L001_R1_001_(paired)_trimmed_(paired)_contig_10	7106	7459	354	LSU ribosomal protein L14p (L23e)	Ribosome LSU bacterial	fig|6666666.225610.peg.222	CDS	A31_S13_L001_R1_001_(paired)_trimmed_(paired)_contig_1	223338	223520	183	FIG00638134: hypothetical protein	- none -	fig|6666666.225618.peg.224	CDS	H2397_S1_L001_R1_001_(paired)_trimmed_(paired)_contig_10	168653	170101	1449	tRNA S(4)U 4-thiouridine synthase (former ThiI) / Rhodanese-like domain required for thiamine synthesis	A cluster relating to vitamin metabolism, A cluster relating to vitamin metabolism, Thiamin biosynthesis, Thiamin biosynthesis, tRNA modification Archaea, tRNA modification Archaea, tRNA modification Bacteria, tRNA modification Bacteria
fig|6666666.225598.peg.221	CDS	H2399_S14_L001_R1_001_(paired)_trimmed_(paired)_contig_1	233700	233906	207	hypothetical protein	- none -	fig|6666666.225603.peg.223	CDS	H322_S1_L001_R1_001_(paired)_trimmed_(paired)_contig_1	218386	217769	618	Cytochrome O ubiquinol oxidase subunit III (EC 1.10.3.-)	Terminal cytochrome O ubiquinol oxidase, Terminal cytochrome oxidases	fig|6666666.225607.peg.223	CDS	H1191_S15_L001_R1_001_(paired)_trimmed_(paired)_contig_10	7470	7784	315	LSU ribosomal protein L24p (L26e)	Ribosome LSU bacterial	fig|6666666.225610.peg.223	CDS	A31_S13_L001_R1_001_(paired)_trimmed_(paired)_contig_1	223664	224671	1008	3-oxoacyl-(acyl carrier protein) synthase (EC 2.3.1.41)	CBSS-280355.3.peg.2323	fig|6666666.225618.peg.225	CDS	H2397_S1_L001_R1_001_(paired)_trimmed_(paired)_contig_10	170772	170179	594	DJ-1/YajL/PfpI superfamily, includes chaperone protein YajL (former ThiJ), parkinsonism-associated protein DJ-1, peptidases PfpI, Hsp31	A cluster relating to vitamin metabolism
fig|6666666.225598.peg.222	CDS	H2399_S14_L001_R1_001_(paired)_trimmed_(paired)_contig_1	233917	234498	582	Modulator of drug activity B	- none -	fig|6666666.225603.peg.224	CDS	H322_S1_L001_R1_001_(paired)_trimmed_(paired)_contig_1	220367	218376	1992	Cytochrome O ubiquinol oxidase subunit I (EC 1.10.3.-)	Terminal cytochrome O ubiquinol oxidase, Terminal cytochrome oxidases	fig|6666666.225607.peg.224	CDS	H1191_S15_L001_R1_001_(paired)_trimmed_(paired)_contig_10	7799	8338	540	LSU ribosomal protein L5p (L11e)	Ribosome LSU bacterial	fig|6666666.225610.peg.224	CDS	A31_S13_L001_R1_001_(paired)_trimmed_(paired)_contig_1	224668	225672	1005	FIG036672: Nucleoside-diphosphate-sugar epimerase	CBSS-280355.3.peg.2323	fig|6666666.225618.peg.226	CDS	H2397_S1_L001_R1_001_(paired)_trimmed_(paired)_contig_10	171646	170732	915	2-dehydropantoate 2-reductase (EC 1.1.1.169)	A cluster relating to vitamin metabolism, Coenzyme A Biosynthesis
fig|6666666.225598.peg.223	CDS	H2399_S14_L001_R1_001_(paired)_trimmed_(paired)_contig_1	234530	234844	315	FIG00896075: hypothetical protein	- none -	fig|6666666.225603.peg.225	CDS	H322_S1_L001_R1_001_(paired)_trimmed_(paired)_contig_1	221307	220387	921	Cytochrome O ubiquinol oxidase subunit II (EC 1.10.3.-)	Terminal cytochrome O ubiquinol oxidase, Terminal cytochrome oxidases	fig|6666666.225607.peg.225	CDS	H1191_S15_L001_R1_001_(paired)_trimmed_(paired)_contig_10	8353	8658	306	SSU ribosomal protein S14p (S29e) @ SSU ribosomal protein S14p (S29e), zinc-independent	- none -	fig|6666666.225610.peg.226	CDS	A31_S13_L001_R1_001_(paired)_trimmed_(paired)_contig_1	226476	227762	1287	Adenylate-forming enzyme	CBSS-280355.3.peg.2323	fig|6666666.225618.peg.227	CDS	H2397_S1_L001_R1_001_(paired)_trimmed_(paired)_contig_10	171799	172290	492	FIG001943: hypothetical protein YajQ	A cluster relating to vitamin metabolism, Broadly distributed proteins not in subsystems
fig|6666666.225598.peg.224	CDS	H2399_S14_L001_R1_001_(paired)_trimmed_(paired)_contig_1	237088	234908	2181	Catalase (EC 1.11.1.6) / Peroxidase (EC 1.11.1.7)	Oxidative stress, Oxidative stress, Protection from Reactive Oxygen Species, Protection from Reactive Oxygen Species	fig|6666666.225603.peg.226	CDS	H322_S1_L001_R1_001_(paired)_trimmed_(paired)_contig_1	221855	223555	1701	Chaperone protein DnaK	GroEL GroES, Heat shock dnaK gene cluster extended, Protein chaperones	fig|6666666.225607.peg.226	CDS	H1191_S15_L001_R1_001_(paired)_trimmed_(paired)_contig_10	8692	9084	393	SSU ribosomal protein S8p (S15Ae)	- none -	fig|6666666.225610.peg.227	CDS	A31_S13_L001_R1_001_(paired)_trimmed_(paired)_contig_1	227759	228376	618	Ser/Thr and Tyr protein phosphatase (dual specificity)	- none -	fig|6666666.225618.peg.228	CDS	H2397_S1_L001_R1_001_(paired)_trimmed_(paired)_contig_10	173719	172355	1365	Putative transport protein	- none -
fig|6666666.225598.peg.225	CDS	H2399_S14_L001_R1_001_(paired)_trimmed_(paired)_contig_1	239304	237412	1893	Topoisomerase IV subunit B (EC 5.99.1.-)	CBSS-342610.3.peg.1794, DNA topoisomerases, Type II, ATP-dependent, Resistance to fluoroquinolones	fig|6666666.225603.peg.227	CDS	H322_S1_L001_R1_001_(paired)_trimmed_(paired)_contig_1	223555	224895	1341	COG0484: DnaJ-class molecular chaperone with C-terminal Zn finger domain	- none -	fig|6666666.225607.peg.227	CDS	H1191_S15_L001_R1_001_(paired)_trimmed_(paired)_contig_10	9097	9630	534	LSU ribosomal protein L6p (L9e)	Ribosome LSU bacterial	fig|6666666.225610.peg.228	CDS	A31_S13_L001_R1_001_(paired)_trimmed_(paired)_contig_1	228369	229490	1122	C-5 sterol desaturase (EC 1.3.-.-)	- none -	fig|6666666.225618.peg.229	CDS	H2397_S1_L001_R1_001_(paired)_trimmed_(paired)_contig_10	174778	173891	888	Heme O synthase, protoheme IX farnesyltransferase (EC 2.5.1.-) COX10-CtaB	Biogenesis of cytochrome c oxidases, CBSS-316057.3.peg.563
fig|6666666.225598.peg.226	CDS	H2399_S14_L001_R1_001_(paired)_trimmed_(paired)_contig_1	239922	239347	576	Putative esterase, FIGfam005057	CBSS-342610.3.peg.1794	fig|6666666.225603.peg.228	CDS	H322_S1_L001_R1_001_(paired)_trimmed_(paired)_contig_1	226368	224884	1485	AmpG permease	Recycling of Peptidoglycan Amino Acids	fig|6666666.225607.peg.228	CDS	H1191_S15_L001_R1_001_(paired)_trimmed_(paired)_contig_10	9640	9993	354	LSU ribosomal protein L18p (L5e)	Ribosome LSU bacterial	fig|6666666.225610.peg.229	CDS	A31_S13_L001_R1_001_(paired)_trimmed_(paired)_contig_1	229483	230574	1092	Delta 5 fatty acid desaturase	- none -	fig|6666666.225618.peg.230	CDS	H2397_S1_L001_R1_001_(paired)_trimmed_(paired)_contig_10	175011	174790	222	Cytochrome O ubiquinol oxidase subunit IV (EC 1.10.3.-)	Terminal cytochrome O ubiquinol oxidase, Terminal cytochrome oxidases
fig|6666666.225598.peg.227	CDS	H2399_S14_L001_R1_001_(paired)_trimmed_(paired)_contig_1	240749	239922	828	3',5'-cyclic-nucleotide phosphodiesterase (EC 3.1.4.17)	CBSS-342610.3.peg.1794, cAMP signaling in bacteria	fig|6666666.225603.peg.229	CDS	H322_S1_L001_R1_001_(paired)_trimmed_(paired)_contig_1	227001	226423	579	Hypothetical lipoprotein YajG precursor	CBSS-339671.5.peg.589	fig|6666666.225607.peg.229	CDS	H1191_S15_L001_R1_001_(paired)_trimmed_(paired)_contig_10	10008	10508	501	SSU ribosomal protein S5p (S2e)	Ribosomal protein S5p acylation	fig|6666666.225610.peg.230	CDS	A31_S13_L001_R1_001_(paired)_trimmed_(paired)_contig_1	230564	231673	1110	Linoleoyl-CoA desaturase (EC 1.14.19.3)	- none -	fig|6666666.225618.peg.231	CDS	H2397_S1_L001_R1_001_(paired)_trimmed_(paired)_contig_10	175736	175119	618	Cytochrome O ubiquinol oxidase subunit III (EC 1.10.3.-)	Terminal cytochrome O ubiquinol oxidase, Terminal cytochrome oxidases
fig|6666666.225598.peg.228	CDS	H2399_S14_L001_R1_001_(paired)_trimmed_(paired)_contig_1	241196	240774	423	FIG074102: hypothetical protein	- none -	fig|6666666.225603.peg.230	CDS	H322_S1_L001_R1_001_(paired)_trimmed_(paired)_contig_1	227300	227617	318	Cell division protein BolA	Bacterial Cell Division, CBSS-339671.5.peg.589	fig|6666666.225607.peg.230	CDS	H1191_S15_L001_R1_001_(paired)_trimmed_(paired)_contig_10	10515	10694	180	LSU ribosomal protein L30p (L7e)	Ribosome LSU bacterial	fig|6666666.225610.peg.231	CDS	A31_S13_L001_R1_001_(paired)_trimmed_(paired)_contig_1	232027	231683	345	RidA/YER057c/UK114 superfamily, group 2, YoaB-like protein	- none -	fig|6666666.225618.peg.232	CDS	H2397_S1_L001_R1_001_(paired)_trimmed_(paired)_contig_10	177717	175726	1992	Cytochrome O ubiquinol oxidase subunit I (EC 1.10.3.-)	Terminal cytochrome O ubiquinol oxidase, Terminal cytochrome oxidases
fig|6666666.225598.peg.229	CDS	H2399_S14_L001_R1_001_(paired)_trimmed_(paired)_contig_1	241831	241199	633	ADP-ribose pyrophosphatase (EC 3.6.1.13)	CBSS-216591.1.peg.168, CBSS-342610.3.peg.1794, NAD and NADP cofactor biosynthesis global, Nudix proteins (nucleoside triphosphate hydrolases)	fig|6666666.225603.peg.231	CDS	H322_S1_L001_R1_001_(paired)_trimmed_(paired)_contig_1	227774	227622	153	hypothetical protein	- none -	fig|6666666.225607.peg.231	CDS	H1191_S15_L001_R1_001_(paired)_trimmed_(paired)_contig_10	10698	11132	435	LSU ribosomal protein L15p (L27Ae)	Ribosome LSU bacterial	fig|6666666.225610.peg.232	CDS	A31_S13_L001_R1_001_(paired)_trimmed_(paired)_contig_1	232158	234068	1911	DinG family ATP-dependent helicase YoaA	DNA repair, bacterial DinG and relatives	fig|6666666.225618.peg.233	CDS	H2397_S1_L001_R1_001_(paired)_trimmed_(paired)_contig_10	178657	177737	921	Cytochrome O ubiquinol oxidase subunit II (EC 1.10.3.-)	Terminal cytochrome O ubiquinol oxidase, Terminal cytochrome oxidases
fig|6666666.225598.peg.230	CDS	H2399_S14_L001_R1_001_(paired)_trimmed_(paired)_contig_1	242045	243532	1488	Type I secretion outer membrane protein, TolC precursor	Multidrug Resistance Efflux Pumps, Ton and Tol transport systems	fig|6666666.225603.peg.232	CDS	H322_S1_L001_R1_001_(paired)_trimmed_(paired)_contig_1	227968	229266	1299	Cell division trigger factor (EC 5.2.1.8)	Bacterial Cell Division	fig|6666666.225607.peg.232	CDS	H1191_S15_L001_R1_001_(paired)_trimmed_(paired)_contig_10	11140	12471	1332	Preprotein translocase secY subunit (TC 3.A.5.1.1)	- none -	fig|6666666.225610.peg.233	CDS	A31_S13_L001_R1_001_(paired)_trimmed_(paired)_contig_1	234138	234833	696	TsaB protein, required for threonylcarbamoyladenosine (t(6)A) formation in tRNA	Bacterial RNA-metabolizing Zn-dependent hydrolases, Conserved gene cluster associated with Met-tRNA formyltransferase, Possible RNA modification and stress response cluster, Ribosome biogenesis bacterial, YgjD and YeaZ, YjeE, YrdC-YciO-Sua5 protein family	fig|6666666.225618.peg.234	CDS	H2397_S1_L001_R1_001_(paired)_trimmed_(paired)_contig_10	179205	180905	1701	Chaperone protein DnaK	GroEL GroES, Heat shock dnaK gene cluster extended, Protein chaperones
fig|6666666.225598.peg.231	CDS	H2399_S14_L001_R1_001_(paired)_trimmed_(paired)_contig_1	243683	244336	654	UPF0441 protein ygiB	- none -	fig|6666666.225603.peg.233	CDS	H322_S1_L001_R1_001_(paired)_trimmed_(paired)_contig_1	229567	230190	624	ATP-dependent Clp protease proteolytic subunit (EC 3.4.21.92)	Proteasome bacterial, Proteolysis in bacteria, ATP-dependent, cAMP signaling in bacteria	fig|6666666.225607.peg.233	CDS	H1191_S15_L001_R1_001_(paired)_trimmed_(paired)_contig_10	12502	12618	117	LSU ribosomal protein L36p	Ribosome LSU bacterial	fig|6666666.225610.peg.234	CDS	A31_S13_L001_R1_001_(paired)_trimmed_(paired)_contig_1	234874	235458	585	Starvation lipoprotein Slp paralog	Carbon Starvation	fig|6666666.225618.peg.235	CDS	H2397_S1_L001_R1_001_(paired)_trimmed_(paired)_contig_10	180905	182245	1341	COG0484: DnaJ-class molecular chaperone with C-terminal Zn finger domain	- none -
fig|6666666.225598.peg.232	CDS	H2399_S14_L001_R1_001_(paired)_trimmed_(paired)_contig_1	244340	245500	1161	Similarity with glutathionylspermidine synthase (EC 6.3.1.8), group 1	Glutathionylspermidine and Trypanothione	fig|6666666.225603.peg.234	CDS	H322_S1_L001_R1_001_(paired)_trimmed_(paired)_contig_1	230314	231588	1275	ATP-dependent Clp protease ATP-binding subunit ClpX	Proteasome bacterial, Proteolysis in bacteria, ATP-dependent	fig|6666666.225607.peg.234	CDS	H1191_S15_L001_R1_001_(paired)_trimmed_(paired)_contig_10	12765	13121	357	SSU ribosomal protein S13p (S18e)	- none -	fig|6666666.225610.peg.235	CDS	A31_S13_L001_R1_001_(paired)_trimmed_(paired)_contig_1	235664	237349	1686	Long-chain-fatty-acid--CoA ligase (EC 6.2.1.3)	Biotin biosynthesis, Biotin synthesis cluster, Fatty acid metabolism cluster	fig|6666666.225618.peg.236	CDS	H2397_S1_L001_R1_001_(paired)_trimmed_(paired)_contig_10	183718	182234	1485	AmpG permease	Recycling of Peptidoglycan Amino Acids
fig|6666666.225598.peg.233	CDS	H2399_S14_L001_R1_001_(paired)_trimmed_(paired)_contig_1	246442	245528	915	Uncharacterized protein ygiD	- none -	fig|6666666.225603.peg.235	CDS	H322_S1_L001_R1_001_(paired)_trimmed_(paired)_contig_1	231775	234129	2355	ATP-dependent protease La (EC 3.4.21.53) Type I	Proteasome bacterial, Proteolysis in bacteria, ATP-dependent	fig|6666666.225607.peg.235	CDS	H1191_S15_L001_R1_001_(paired)_trimmed_(paired)_contig_10	13715	14179	465	SSU ribosomal protein S4p (S9e)	- none -	fig|6666666.225610.peg.236	CDS	A31_S13_L001_R1_001_(paired)_trimmed_(paired)_contig_1	237420	238541	1122	Ribonuclease D (EC 3.1.26.3)	tRNA processing	fig|6666666.225618.peg.237	CDS	H2397_S1_L001_R1_001_(paired)_trimmed_(paired)_contig_10	184351	183773	579	Hypothetical lipoprotein YajG precursor	CBSS-339671.5.peg.589
fig|6666666.225598.peg.234	CDS	H2399_S14_L001_R1_001_(paired)_trimmed_(paired)_contig_1	246511	247287	777	Zinc transporter ZupT	- none -	fig|6666666.225603.peg.236	CDS	H322_S1_L001_R1_001_(paired)_trimmed_(paired)_contig_1	234339	234611	273	DNA-binding protein HU-beta	DNA structural proteins, bacterial	fig|6666666.225607.peg.236	CDS	H1191_S15_L001_R1_001_(paired)_trimmed_(paired)_contig_10	14205	15194	990	DNA-directed RNA polymerase alpha subunit (EC 2.7.7.6)	RNA polymerase bacterial	fig|6666666.225610.peg.237	CDS	A31_S13_L001_R1_001_(paired)_trimmed_(paired)_contig_1	238911	238645	267	Cell division topological specificity factor MinE	Bacterial Cell Division, Bacterial Cytoskeleton, Bacterial cell division cluster, Septum site-determining cluster Min	fig|6666666.225618.peg.238	CDS	H2397_S1_L001_R1_001_(paired)_trimmed_(paired)_contig_10	184650	184967	318	Cell division protein BolA	Bacterial Cell Division, CBSS-339671.5.peg.589
fig|6666666.225598.peg.235	CDS	H2399_S14_L001_R1_001_(paired)_trimmed_(paired)_contig_1	248005	247352	654	3,4-dihydroxy-2-butanone 4-phosphate synthase (EC 4.1.99.12)	Riboflavin, FMN and FAD metabolism, Riboflavin, FMN and FAD metabolism in plants, Riboflavin synthesis cluster, riboflavin to FAD	fig|6666666.225603.peg.237	CDS	H322_S1_L001_R1_001_(paired)_trimmed_(paired)_contig_1	234827	236704	1878	Peptidyl-prolyl cis-trans isomerase PpiD (EC 5.2.1.8)	Peptidyl-prolyl cis-trans isomerase	fig|6666666.225607.peg.237	CDS	H1191_S15_L001_R1_001_(paired)_trimmed_(paired)_contig_10	15235	15621	387	LSU ribosomal protein L17p	Ribosome LSU bacterial	fig|6666666.225610.peg.238	CDS	A31_S13_L001_R1_001_(paired)_trimmed_(paired)_contig_1	239727	238915	813	Septum site-determining protein MinD	Bacterial Cell Division, Bacterial Cytoskeleton, Bacterial cell division cluster, Septum site-determining cluster Min	fig|6666666.225618.peg.239	CDS	H2397_S1_L001_R1_001_(paired)_trimmed_(paired)_contig_10	185124	184972	153	hypothetical protein	- none -
fig|6666666.225598.peg.236	CDS	H2399_S14_L001_R1_001_(paired)_trimmed_(paired)_contig_1	248420	248785	366	FIG01200701: hypothetical protein	- none -	fig|6666666.225603.peg.238	CDS	H322_S1_L001_R1_001_(paired)_trimmed_(paired)_contig_1	236851	237219	369	FIG01200701: possible membrane protein	- none -	fig|6666666.225607.peg.238	CDS	H1191_S15_L001_R1_001_(paired)_trimmed_(paired)_contig_10	15739	16107	369	FIG004614: Putative cytoplasmic protein	- none -	fig|6666666.225610.peg.239	CDS	A31_S13_L001_R1_001_(paired)_trimmed_(paired)_contig_1	240444	239752	693	Septum site-determining protein MinC	Bacterial Cell Division, Bacterial Cytoskeleton, Bacterial cell division cluster, Septum site-determining cluster Min	fig|6666666.225618.peg.240	CDS	H2397_S1_L001_R1_001_(paired)_trimmed_(paired)_contig_10	185318	186616	1299	Cell division trigger factor (EC 5.2.1.8)	Bacterial Cell Division
fig|6666666.225598.peg.237	CDS	H2399_S14_L001_R1_001_(paired)_trimmed_(paired)_contig_1	250263	248836	1428	ADP-heptose synthase (EC 2.7.-.-) / D-glycero-beta-D-manno-heptose 7-phosphate kinase	LOS core oligosaccharide biosynthesis, LOS core oligosaccharide biosynthesis	fig|6666666.225603.peg.239	CDS	H322_S1_L001_R1_001_(paired)_trimmed_(paired)_contig_1	237343	237741	399	4-hydroxybenzoyl-CoA thioesterase family active site	Ton and Tol transport systems	fig|6666666.225607.peg.239	CDS	H1191_S15_L001_R1_001_(paired)_trimmed_(paired)_contig_10	16107	16532	426	transcriptional regulator, MerR family	- none -	fig|6666666.225610.peg.240	CDS	A31_S13_L001_R1_001_(paired)_trimmed_(paired)_contig_1	240570	240845	276	Protein YcgL	CBSS-243277.1.peg.4359	fig|6666666.225618.peg.241	CDS	H2397_S1_L001_R1_001_(paired)_trimmed_(paired)_contig_10	186971	187540	570	ATP-dependent Clp protease proteolytic subunit (EC 3.4.21.92)	Proteasome bacterial, Proteolysis in bacteria, ATP-dependent, cAMP signaling in bacteria
fig|6666666.225598.peg.238	CDS	H2399_S14_L001_R1_001_(paired)_trimmed_(paired)_contig_1	253168	250331	2838	Glutamate-ammonia-ligase adenylyltransferase (EC 2.7.7.42)	Ammonia assimilation, CBSS-316057.3.peg.3521	fig|6666666.225603.peg.240	CDS	H322_S1_L001_R1_001_(paired)_trimmed_(paired)_contig_1	237856	237731	126	hypothetical protein	- none -	fig|6666666.225607.peg.240	CDS	H1191_S15_L001_R1_001_(paired)_trimmed_(paired)_contig_10	16756	16643	114	hypothetical protein	- none -	fig|6666666.225610.peg.241	CDS	A31_S13_L001_R1_001_(paired)_trimmed_(paired)_contig_1	240962	241621	660	FIG094199: Fumarylacetoacetate hydrolase	CBSS-243277.1.peg.4359	fig|6666666.225618.peg.242	CDS	H2397_S1_L001_R1_001_(paired)_trimmed_(paired)_contig_10	187664	188938	1275	ATP-dependent Clp protease ATP-binding subunit ClpX	Proteasome bacterial, Proteolysis in bacteria, ATP-dependent
fig|6666666.225598.peg.239	CDS	H2399_S14_L001_R1_001_(paired)_trimmed_(paired)_contig_1	254489	253188	1302	Adenylate cyclase (EC 4.6.1.1)	cAMP signaling in bacteria	fig|6666666.225603.peg.241	CDS	H322_S1_L001_R1_001_(paired)_trimmed_(paired)_contig_1	238622	239419	798	FIG00553451: hypothetical protein	- none -	fig|6666666.225607.peg.241	CDS	H1191_S15_L001_R1_001_(paired)_trimmed_(paired)_contig_10	17207	16800	408	Large-conductance mechanosensitive channel	Potassium homeostasis	fig|6666666.225610.peg.242	CDS	A31_S13_L001_R1_001_(paired)_trimmed_(paired)_contig_1	241710	242156	447	YcgN (Fragment)	CBSS-243277.1.peg.4359	fig|6666666.225618.peg.243	CDS	H2397_S1_L001_R1_001_(paired)_trimmed_(paired)_contig_10	189125	191479	2355	ATP-dependent protease La (EC 3.4.21.53) Type I	Proteasome bacterial, Proteolysis in bacteria, ATP-dependent
fig|6666666.225598.peg.240	CDS	H2399_S14_L001_R1_001_(paired)_trimmed_(paired)_contig_1	254683	254555	129	hypothetical protein	- none -	fig|6666666.225603.peg.242	CDS	H322_S1_L001_R1_001_(paired)_trimmed_(paired)_contig_1	240107	239412	696	Queuosine Biosynthesis QueC ATPase	Queuosine-Archaeosine Biosynthesis, tRNA modification Bacteria	fig|6666666.225607.peg.242	CDS	H1191_S15_L001_R1_001_(paired)_trimmed_(paired)_contig_10	18738	17362	1377	Trk system potassium uptake protein TrkA	Bacterial RNA-metabolizing Zn-dependent hydrolases, Conserved gene cluster associated with Met-tRNA formyltransferase, Hyperosmotic potassium uptake, Potassium homeostasis, Potassium homeostasis	fig|6666666.225610.peg.243	CDS	A31_S13_L001_R1_001_(paired)_trimmed_(paired)_contig_1	242831	242601	231	hypothetical protein	- none -	fig|6666666.225618.peg.244	CDS	H2397_S1_L001_R1_001_(paired)_trimmed_(paired)_contig_10	191689	191961	273	DNA-binding protein HU-beta	DNA structural proteins, bacterial
fig|6666666.225598.peg.241	CDS	H2399_S14_L001_R1_001_(paired)_trimmed_(paired)_contig_1	254740	255354	615	Arylsulfatase (EC 3.1.6.1)	Alkanesulfonate assimilation, Galactosylceramide and Sulfatide metabolism	fig|6666666.225603.peg.243	CDS	H322_S1_L001_R1_001_(paired)_trimmed_(paired)_contig_1	241867	240137	1731	Oligopeptide ABC transporter, periplasmic oligopeptide-binding protein OppA (TC 3.A.1.5.1)	ABC transporter oligopeptide (TC 3.A.1.5.1)	fig|6666666.225607.peg.243	CDS	H1191_S15_L001_R1_001_(paired)_trimmed_(paired)_contig_10	20073	18778	1296	Ribosomal RNA small subunit methyltransferase B (EC 2.1.1.-)	- none -	fig|6666666.225610.peg.244	CDS	A31_S13_L001_R1_001_(paired)_trimmed_(paired)_contig_1	243899	243297	603	Periplasmic thiol:disulfide oxidoreductase DsbB, required for DsbA reoxidation	Biogenesis of c-type cytochromes, Periplasmic disulfide interchange	fig|6666666.225618.peg.245	CDS	H2397_S1_L001_R1_001_(paired)_trimmed_(paired)_contig_10	192177	194054	1878	Peptidyl-prolyl cis-trans isomerase PpiD (EC 5.2.1.8)	Peptidyl-prolyl cis-trans isomerase
fig|6666666.225598.peg.242	CDS	H2399_S14_L001_R1_001_(paired)_trimmed_(paired)_contig_1	255450	256697	1248	tRNA nucleotidyltransferase (EC 2.7.7.21) (EC 2.7.7.25)	Polyadenylation bacterial, tRNA nucleotidyltransferase	fig|6666666.225603.peg.244	CDS	H322_S1_L001_R1_001_(paired)_trimmed_(paired)_contig_1	241961	242779	819	HMP-PP hydrolase (pyridoxal phosphatase) Cof, detected in genetic screen for thiamin metabolic genes (PMID:15292217)	- none -	fig|6666666.225607.peg.244	CDS	H1191_S15_L001_R1_001_(paired)_trimmed_(paired)_contig_10	21083	20136	948	Methionyl-tRNA formyltransferase (EC 2.1.2.9)	Conserved gene cluster associated with Met-tRNA formyltransferase, Translation initiation factors bacterial	fig|6666666.225610.peg.245	CDS	A31_S13_L001_R1_001_(paired)_trimmed_(paired)_contig_1	245529	243967	1563	Na+/H+ antiporter NhaB	- none -	fig|6666666.225618.peg.246	CDS	H2397_S1_L001_R1_001_(paired)_trimmed_(paired)_contig_10	194201	194569	369	FIG01200701: possible membrane protein	- none -
fig|6666666.225598.peg.243	CDS	H2399_S14_L001_R1_001_(paired)_trimmed_(paired)_contig_1	257521	256703	819	Undecaprenyl-diphosphatase (EC 3.6.1.27)	- none -	fig|6666666.225603.peg.245	CDS	H322_S1_L001_R1_001_(paired)_trimmed_(paired)_contig_1	245098	242819	2280	FIG00553957: hypothetical protein	- none -	fig|6666666.225607.peg.245	CDS	H1191_S15_L001_R1_001_(paired)_trimmed_(paired)_contig_10	21617	21102	516	Peptide deformylase (EC 3.5.1.88)	Bacterial RNA-metabolizing Zn-dependent hydrolases, Conserved gene cluster associated with Met-tRNA formyltransferase, Translation termination factors bacterial	fig|6666666.225610.peg.246	CDS	A31_S13_L001_R1_001_(paired)_trimmed_(paired)_contig_1	245533	245700	168	hypothetical protein	- none -	fig|6666666.225618.peg.247	CDS	H2397_S1_L001_R1_001_(paired)_trimmed_(paired)_contig_10	194693	195091	399	4-hydroxybenzoyl-CoA thioesterase family active site	Ton and Tol transport systems
fig|6666666.225598.peg.244	CDS	H2399_S14_L001_R1_001_(paired)_trimmed_(paired)_contig_1	258008	257649	360	Dihydroneopterin aldolase (EC 4.1.2.25)	Folate Biosynthesis, Folate biosynthesis cluster	fig|6666666.225603.peg.246	CDS	H322_S1_L001_R1_001_(paired)_trimmed_(paired)_contig_1	245544	245110	435	hypothetical protein	- none -	fig|6666666.225607.peg.246	CDS	H1191_S15_L001_R1_001_(paired)_trimmed_(paired)_contig_10	21747	22859	1113	Rossmann fold nucleotide-binding protein Smf possibly involved in DNA uptake	CBSS-272943.3.peg.1367, Conserved gene cluster associated with Met-tRNA formyltransferase, YrdC-YciO-Sua5 protein family	fig|6666666.225610.peg.247	CDS	A31_S13_L001_R1_001_(paired)_trimmed_(paired)_contig_1	245741	246460	720	Transcriptional regulator for fatty acid degradation FadR, GntR family	- none -	fig|6666666.225618.peg.248	CDS	H2397_S1_L001_R1_001_(paired)_trimmed_(paired)_contig_10	195206	195081	126	hypothetical protein	- none -
fig|6666666.225598.peg.245	CDS	H2399_S14_L001_R1_001_(paired)_trimmed_(paired)_contig_1	258116	258733	618	Acyl-phosphate:glycerol-3-phosphate O-acyltransferase PlsY	Glycerolipid and Glycerophospholipid Metabolism in Bacteria	fig|6666666.225603.peg.247	CDS	H322_S1_L001_R1_001_(paired)_trimmed_(paired)_contig_1	246988	245942	1047	Cysteine synthase B (EC 2.5.1.47)	Cysteine Biosynthesis	fig|6666666.225607.peg.247	CDS	H1191_S15_L001_R1_001_(paired)_trimmed_(paired)_contig_10	22831	23304	474	Protein of unknown function Smg	Conserved gene cluster associated with Met-tRNA formyltransferase	fig|6666666.225610.peg.248	CDS	A31_S13_L001_R1_001_(paired)_trimmed_(paired)_contig_1	248056	246521	1536	FIG004684: SpoVR-like protein	CBSS-188.1.peg.6720	fig|6666666.225618.peg.249	CDS	H2397_S1_L001_R1_001_(paired)_trimmed_(paired)_contig_10	195850	196647	798	FIG00553451: hypothetical protein	- none -
fig|6666666.225598.peg.246	CDS	H2399_S14_L001_R1_001_(paired)_trimmed_(paired)_contig_1	259783	258770	1014	TsaD/Kae1/Qri7 protein, required for threonylcarbamoyladenosine t(6)A37 formation in tRNA	Bacterial RNA-metabolizing Zn-dependent hydrolases, Conserved gene cluster associated with Met-tRNA formyltransferase, Macromolecular synthesis operon, Possible RNA modification and stress response cluster, YgjD and YeaZ, YrdC-YciO-Sua5 protein family	fig|6666666.225603.peg.249	CDS	H322_S1_L001_R1_001_(paired)_trimmed_(paired)_contig_1	247623	249398	1776	ATP-binding component of a transport system	- none -	fig|6666666.225607.peg.248	CDS	H1191_S15_L001_R1_001_(paired)_trimmed_(paired)_contig_10	23565	23885	321	Similar to C-terminal Zn-finger domain of DNA topoisomerase I	Conserved gene cluster associated with Met-tRNA formyltransferase, DNA topoisomerases, Type I, ATP-independent	fig|6666666.225610.peg.249	CDS	A31_S13_L001_R1_001_(paired)_trimmed_(paired)_contig_1	248018	248185	168	hypothetical protein	- none -	fig|6666666.225618.peg.250	CDS	H2397_S1_L001_R1_001_(paired)_trimmed_(paired)_contig_10	197335	196640	696	Queuosine Biosynthesis QueC ATPase	Queuosine-Archaeosine Biosynthesis, tRNA modification Bacteria
fig|6666666.225598.peg.247	CDS	H2399_S14_L001_R1_001_(paired)_trimmed_(paired)_contig_1	260032	260247	216	SSU ribosomal protein S21p	Macromolecular synthesis operon	fig|6666666.225603.peg.250	CDS	H322_S1_L001_R1_001_(paired)_trimmed_(paired)_contig_1	249391	251169	1779	Multidrug resistance-like ATP-binding protein mdlB	- none -	fig|6666666.225607.peg.249	CDS	H1191_S15_L001_R1_001_(paired)_trimmed_(paired)_contig_10	23875	24447	573	TsaC protein (YrdC domain) required for threonylcarbamoyladenosine t(6)A37 modification in tRNA	- none -	fig|6666666.225610.peg.250	CDS	A31_S13_L001_R1_001_(paired)_trimmed_(paired)_contig_1	248380	249678	1299	D-amino acid dehydrogenase small subunit (EC 1.4.99.1)	GABA and putrescine metabolism from cluters, Pyruvate Alanine Serine Interconversions, Respiratory dehydrogenases 1	fig|6666666.225618.peg.251	CDS	H2397_S1_L001_R1_001_(paired)_trimmed_(paired)_contig_10	199095	197365	1731	Oligopeptide ABC transporter, periplasmic oligopeptide-binding protein OppA (TC 3.A.1.5.1)	ABC transporter oligopeptide (TC 3.A.1.5.1)
fig|6666666.225598.peg.248	CDS	H2399_S14_L001_R1_001_(paired)_trimmed_(paired)_contig_1	260360	262105	1746	DNA primase (EC 2.7.7.-)	CBSS-349161.4.peg.2417, Macromolecular synthesis operon	fig|6666666.225603.peg.251	CDS	H322_S1_L001_R1_001_(paired)_trimmed_(paired)_contig_1	251401	251739	339	Nitrogen regulatory protein P-II	Ammonia assimilation	fig|6666666.225607.peg.250	CDS	H1191_S15_L001_R1_001_(paired)_trimmed_(paired)_contig_10	24451	25269	819	Shikimate 5-dehydrogenase I alpha (EC 1.1.1.25)	Chorismate Synthesis, Cluster containing Alanyl-tRNA synthetase, Common Pathway For Synthesis of Aromatic Compounds (DAHP synthase to chorismate)	fig|6666666.225610.peg.251	CDS	A31_S13_L001_R1_001_(paired)_trimmed_(paired)_contig_1	249691	250761	1071	Alanine racemase, catabolic (EC 5.1.1.1)	Alanine biosynthesis, Pyruvate Alanine Serine Interconversions	fig|6666666.225618.peg.252	CDS	H2397_S1_L001_R1_001_(paired)_trimmed_(paired)_contig_10	199189	200007	819	HMP-PP hydrolase (pyridoxal phosphatase) Cof, detected in genetic screen for thiamin metabolic genes (PMID:15292217)	- none -
fig|6666666.225598.peg.249	CDS	H2399_S14_L001_R1_001_(paired)_trimmed_(paired)_contig_1	262120	262236	117	hypothetical protein	- none -	fig|6666666.225603.peg.252	CDS	H322_S1_L001_R1_001_(paired)_trimmed_(paired)_contig_1	251771	253057	1287	Ammonium transporter	Ammonia assimilation	fig|6666666.225607.peg.251	CDS	H1191_S15_L001_R1_001_(paired)_trimmed_(paired)_contig_10	25266	25523	258	FIG00553709: hypothetical protein	- none -	fig|6666666.225610.peg.252	CDS	A31_S13_L001_R1_001_(paired)_trimmed_(paired)_contig_1	252564	250834	1731	Cell volume regulation protein A	- none -	fig|6666666.225618.peg.253	CDS	H2397_S1_L001_R1_001_(paired)_trimmed_(paired)_contig_10	202326	200047	2280	FIG00553957: hypothetical protein	- none -
fig|6666666.225598.peg.250	CDS	H2399_S14_L001_R1_001_(paired)_trimmed_(paired)_contig_1	262345	264189	1845	RNA polymerase sigma factor RpoD	CBSS-349161.4.peg.2417, Flagellum, Macromolecular synthesis operon, Transcription initiation, bacterial sigma factors	fig|6666666.225603.peg.253	CDS	H322_S1_L001_R1_001_(paired)_trimmed_(paired)_contig_1	254190	253330	861	Acyl-CoA thioesterase II (EC 3.1.2.-)	Acyl-CoA thioesterase II	fig|6666666.225607.peg.252	CDS	H1191_S15_L001_R1_001_(paired)_trimmed_(paired)_contig_10	26056	25499	558	carbonic anhydrase, family 3	- none -	fig|6666666.225610.peg.253	CDS	A31_S13_L001_R1_001_(paired)_trimmed_(paired)_contig_1	253113	253406	294	protein of unknown function DUF1330	- none -	fig|6666666.225618.peg.254	CDS	H2397_S1_L001_R1_001_(paired)_trimmed_(paired)_contig_10	202772	202338	435	hypothetical protein	- none -
fig|6666666.225598.peg.251	CDS	H2399_S14_L001_R1_001_(paired)_trimmed_(paired)_contig_1	264432	264854	423	FIG00554360: hypothetical protein	- none -	fig|6666666.225603.peg.254	CDS	H322_S1_L001_R1_001_(paired)_trimmed_(paired)_contig_1	254416	254988	573	Glycoprotein-polysaccharide metabolism	- none -	fig|6666666.225607.peg.253	CDS	H1191_S15_L001_R1_001_(paired)_trimmed_(paired)_contig_11	888	328	561	D-glycero-D-manno-heptose 1,7-bisphosphate phosphatase (EC 3.1.1.-)	Capsular heptose biosynthesis, LOS core oligosaccharide biosynthesis	fig|6666666.225610.peg.254	CDS	A31_S13_L001_R1_001_(paired)_trimmed_(paired)_contig_1	254215	254559	345	hypothetical protein	- none -	fig|6666666.225618.peg.255	CDS	H2397_S1_L001_R1_001_(paired)_trimmed_(paired)_contig_10	204216	203170	1047	Cysteine synthase B (EC 2.5.1.47)	Cysteine Biosynthesis
fig|6666666.225598.peg.252	CDS	H2399_S14_L001_R1_001_(paired)_trimmed_(paired)_contig_1	265413	264907	507	G:T/U mismatch-specific uracil/thymine DNA-glycosylase	DNA repair, bacterial, Uracil-DNA glycosylase	fig|6666666.225603.peg.255	CDS	H322_S1_L001_R1_001_(paired)_trimmed_(paired)_contig_1	255331	255020	312	methylated-DNA--protein-cysteine methyltransferase-related protein	- none -	fig|6666666.225607.peg.254	CDS	H1191_S15_L001_R1_001_(paired)_trimmed_(paired)_contig_11	1079	2110	1032	Methionine ABC transporter ATP-binding protein	Methionine Biosynthesis, Methionine Degradation	fig|6666666.225610.peg.255	CDS	A31_S13_L001_R1_001_(paired)_trimmed_(paired)_contig_1	255611	254667	945	Muramoyltetrapeptide carboxypeptidase (EC 3.4.17.13)	Metallocarboxypeptidases (EC 3.4.17.-), Murein Hydrolases, Recycling of Peptidoglycan Amino Acids	fig|6666666.225618.peg.257	CDS	H2397_S1_L001_R1_001_(paired)_trimmed_(paired)_contig_10	204851	206626	1776	ATP-binding component of a transport system	- none -
fig|6666666.225598.rna.9	RNA	H2399_S14_L001_R1_001_(paired)_trimmed_(paired)_contig_1	265539	265611	73	tRNA-Met-CAT	- none -	fig|6666666.225603.peg.256	CDS	H322_S1_L001_R1_001_(paired)_trimmed_(paired)_contig_1	255607	258267	2661	CRISPR-associated helicase Cas3	CRISPRs	fig|6666666.225607.peg.255	CDS	H1191_S15_L001_R1_001_(paired)_trimmed_(paired)_contig_11	2103	2756	654	Methionine ABC transporter permease protein	Methionine Biosynthesis, Methionine Degradation	fig|6666666.225610.peg.256	CDS	A31_S13_L001_R1_001_(paired)_trimmed_(paired)_contig_1	255741	256352	612	Membrane-bound lytic murein transglycosylase E (EC 3.2.1.-)	Murein Hydrolases	fig|6666666.225618.peg.258	CDS	H2397_S1_L001_R1_001_(paired)_trimmed_(paired)_contig_10	206619	208397	1779	Multidrug resistance-like ATP-binding protein mdlB	- none -
fig|6666666.225598.peg.253	CDS	H2399_S14_L001_R1_001_(paired)_trimmed_(paired)_contig_1	266183	266440	258	hypothetical protein	- none -	fig|6666666.225603.peg.257	CDS	H322_S1_L001_R1_001_(paired)_trimmed_(paired)_contig_1	258248	259765	1518	CRISPR-associated protein, Cse1 family	CRISPRs	fig|6666666.225607.peg.256	CDS	H1191_S15_L001_R1_001_(paired)_trimmed_(paired)_contig_11	2799	3614	816	Methionine ABC transporter substrate-binding protein	Methionine Biosynthesis, Methionine Degradation	fig|6666666.225610.peg.257	CDS	A31_S13_L001_R1_001_(paired)_trimmed_(paired)_contig_1	257084	256353	732	Inner membrane protein	- none -	fig|6666666.225618.peg.259	CDS	H2397_S1_L001_R1_001_(paired)_trimmed_(paired)_contig_10	208629	208967	339	Nitrogen regulatory protein P-II	Ammonia assimilation
fig|6666666.225598.peg.254	CDS	H2399_S14_L001_R1_001_(paired)_trimmed_(paired)_contig_1	268072	267701	372	FIG00553968: hypothetical protein	- none -	fig|6666666.225603.peg.258	CDS	H322_S1_L001_R1_001_(paired)_trimmed_(paired)_contig_1	260246	261469	1224	CRISPR-associated protein, Cse4 family	CBSS-216592.1.peg.3534, CRISPRs	fig|6666666.225607.peg.257	CDS	H1191_S15_L001_R1_001_(paired)_trimmed_(paired)_contig_11	3931	4131	201	Protein RcsF	Rcs phosphorelay signal transduction pathway	fig|6666666.225610.peg.258	CDS	A31_S13_L001_R1_001_(paired)_trimmed_(paired)_contig_1	257302	257556	255	UPF0410 protein YmgE	- none -	fig|6666666.225618.peg.260	CDS	H2397_S1_L001_R1_001_(paired)_trimmed_(paired)_contig_10	208999	210285	1287	Ammonium transporter	Ammonia assimilation
fig|6666666.225598.peg.255	CDS	H2399_S14_L001_R1_001_(paired)_trimmed_(paired)_contig_1	268230	268778	549	Protein ytfJ precursor	- none -	fig|6666666.225603.peg.259	CDS	H322_S1_L001_R1_001_(paired)_trimmed_(paired)_contig_1	261585	262145	561	CRISPR-associated protein, Cas5e family	CBSS-216592.1.peg.3534, CRISPRs	fig|6666666.225607.peg.258	CDS	H1191_S15_L001_R1_001_(paired)_trimmed_(paired)_contig_11	4128	4835	708	COG1720: Uncharacterized conserved protein	tRNA modification Archaea, tRNA modification Bacteria	fig|6666666.225610.peg.259	CDS	A31_S13_L001_R1_001_(paired)_trimmed_(paired)_contig_1	259745	257628	2118	Ferrichrome-iron receptor	- none -	fig|6666666.225618.peg.261	CDS	H2397_S1_L001_R1_001_(paired)_trimmed_(paired)_contig_10	211418	210558	861	Acyl-CoA thioesterase II (EC 3.1.2.-)	Acyl-CoA thioesterase II
fig|6666666.225598.peg.256	CDS	H2399_S14_L001_R1_001_(paired)_trimmed_(paired)_contig_1	269040	269945	906	Octaprenyl diphosphate synthase (EC 2.5.1.90) / Dimethylallyltransferase (EC 2.5.1.1) / (2E,6E)-farnesyl diphosphate synthase (EC 2.5.1.10) / Geranylgeranyl diphosphate synthase (EC 2.5.1.29)	Carotenoids, Carotenoids, Isoprenoid Biosynthesis, Isoprenoid Biosynthesis, Isoprenoid Biosynthesis: Interconversions, Isoprenoinds for Quinones, Isoprenoinds for Quinones, Isoprenoinds for Quinones, Isoprenoinds for Quinones, Polyprenyl Diphosphate Biosynthesis, Polyprenyl Diphosphate Biosynthesis, Polyprenyl Diphosphate Biosynthesis	fig|6666666.225603.peg.260	CDS	H322_S1_L001_R1_001_(paired)_trimmed_(paired)_contig_1	262285	262731	447	CRISPR-associated protein, Cse3 family	CBSS-216592.1.peg.3534, CRISPRs	fig|6666666.225607.peg.259	CDS	H1191_S15_L001_R1_001_(paired)_trimmed_(paired)_contig_11	4946	6664	1719	Prolyl-tRNA synthetase (EC 6.1.1.15), bacterial type	tRNA aminoacylation, Pro	fig|6666666.225610.peg.260	CDS	A31_S13_L001_R1_001_(paired)_trimmed_(paired)_contig_1	261860	259932	1929	Trehalase (EC 3.2.1.28); Periplasmic trehalase precursor (EC 3.2.1.28)	Trehalose Uptake and Utilization	fig|6666666.225618.peg.262	CDS	H2397_S1_L001_R1_001_(paired)_trimmed_(paired)_contig_10	211644	212216	573	Glycoprotein-polysaccharide metabolism	- none -
fig|6666666.225598.peg.257	CDS	H2399_S14_L001_R1_001_(paired)_trimmed_(paired)_contig_1	269988	271031	1044	Isopentenyl-diphosphate delta-isomerase, FMN-dependent (EC 5.3.3.2)	Isoprenoid Biosynthesis, Isoprenoid Biosynthesis: Interconversions	fig|6666666.225603.peg.261	CDS	H322_S1_L001_R1_001_(paired)_trimmed_(paired)_contig_1	262773	263690	918	CRISPR-associated protein Cas1	CBSS-216592.1.peg.3534, CRISPRs	fig|6666666.225607.peg.260	CDS	H1191_S15_L001_R1_001_(paired)_trimmed_(paired)_contig_11	7431	6733	699	Copper homeostasis protein CutF precursor / Lipoprotein NlpE involeved in surface adhesion	Copper homeostasis: copper tolerance	fig|6666666.225610.peg.261	CDS	A31_S13_L001_R1_001_(paired)_trimmed_(paired)_contig_1	263389	261998	1392	Transcriptional regulator, GntR family domain / Aspartate aminotransferase (EC 2.6.1.1)	CBSS-216591.1.peg.168, Glutamine, Glutamate, Aspartate and Asparagine Biosynthesis, Threonine and Homoserine Biosynthesis	fig|6666666.225618.peg.263	CDS	H2397_S1_L001_R1_001_(paired)_trimmed_(paired)_contig_10	212559	212248	312	methylated-DNA--protein-cysteine methyltransferase-related protein	- none -
fig|6666666.225598.peg.258	CDS	H2399_S14_L001_R1_001_(paired)_trimmed_(paired)_contig_1	271079	272302	1224	Zeaxanthin glucosyl transferase	Carotenoids	fig|6666666.225603.peg.262	CDS	H322_S1_L001_R1_001_(paired)_trimmed_(paired)_contig_1	263690	263983	294	CRISPR-associated protein, Cas2	CBSS-216592.1.peg.3534	fig|6666666.225607.peg.261	CDS	H1191_S15_L001_R1_001_(paired)_trimmed_(paired)_contig_11	7881	7459	423	Hypothetical protein YaeJ with similarity to translation release factor	Translation termination factors bacterial	fig|6666666.225610.peg.262	CDS	A31_S13_L001_R1_001_(paired)_trimmed_(paired)_contig_1	263514	263993	480	4-carboxymuconolactone decarboxylase domain/alkylhydroperoxidase AhpD family core domain protein	- none -	fig|6666666.225618.peg.264	CDS	H2397_S1_L001_R1_001_(paired)_trimmed_(paired)_contig_10	212835	215495	2661	CRISPR-associated helicase Cas3	CRISPRs
fig|6666666.225598.peg.259	CDS	H2399_S14_L001_R1_001_(paired)_trimmed_(paired)_contig_1	272299	273474	1176	Lycopene cyclase	Carotenoids	fig|6666666.225603.peg.263	CDS	H322_S1_L001_R1_001_(paired)_trimmed_(paired)_contig_1	265036	266181	1146	Putative phage-encoded peptidoglycan binding protein	- none -	fig|6666666.225607.peg.262	CDS	H1191_S15_L001_R1_001_(paired)_trimmed_(paired)_contig_11	8423	7878	546	YaeQ protein	- none -	fig|6666666.225610.peg.263	CDS	A31_S13_L001_R1_001_(paired)_trimmed_(paired)_contig_1	264251	264958	708	COG3645: Uncharacterized phage-encoded protein	- none -	fig|6666666.225618.peg.265	CDS	H2397_S1_L001_R1_001_(paired)_trimmed_(paired)_contig_10	215476	216993	1518	CRISPR-associated protein, Cse1 family	CRISPRs
fig|6666666.225598.peg.260	CDS	H2399_S14_L001_R1_001_(paired)_trimmed_(paired)_contig_1	273467	274945	1479	Phytoene dehydrogenase (EC 1.14.99.-)	Carotenoids, Protein deglycation	fig|6666666.225603.peg.264	CDS	H322_S1_L001_R1_001_(paired)_trimmed_(paired)_contig_1	266517	266789	273	hypothetical protein	- none -	fig|6666666.225607.peg.263	CDS	H1191_S15_L001_R1_001_(paired)_trimmed_(paired)_contig_11	8630	8830	201	FIG00554613: hypothetical protein	- none -	fig|6666666.225610.peg.265	CDS	A31_S13_L001_R1_001_(paired)_trimmed_(paired)_contig_1	265825	266412	588	Transcriptional regulator, TetR family	- none -	fig|6666666.225618.peg.266	CDS	H2397_S1_L001_R1_001_(paired)_trimmed_(paired)_contig_10	217474	218697	1224	CRISPR-associated protein, Cse4 family	CBSS-216592.1.peg.3534, CRISPRs
fig|6666666.225598.peg.261	CDS	H2399_S14_L001_R1_001_(paired)_trimmed_(paired)_contig_1	274942	275913	972	Phytoene synthase (EC 2.5.1.32)	Carotenoids, Protein deglycation	fig|6666666.225603.peg.265	CDS	H322_S1_L001_R1_001_(paired)_trimmed_(paired)_contig_1	267320	267571	252	FIG00554485: hypothetical protein	- none -	fig|6666666.225607.peg.264	CDS	H1191_S15_L001_R1_001_(paired)_trimmed_(paired)_contig_11	8817	9077	261	Rho-specific inhibitor of transcription termination (YaeO)	Transcription factors bacterial	fig|6666666.225610.peg.266	CDS	A31_S13_L001_R1_001_(paired)_trimmed_(paired)_contig_1	266573	267358	786	FIG00554401: hypothetical protein	- none -	fig|6666666.225618.peg.267	CDS	H2397_S1_L001_R1_001_(paired)_trimmed_(paired)_contig_10	218813	219373	561	CRISPR-associated protein, Cas5e family	CBSS-216592.1.peg.3534, CRISPRs
fig|6666666.225598.peg.262	CDS	H2399_S14_L001_R1_001_(paired)_trimmed_(paired)_contig_1	278566	276518	2049	Methyl-accepting chemotaxis protein I (serine chemoreceptor protein)	Bacterial Chemotaxis	fig|6666666.225603.peg.266	CDS	H322_S1_L001_R1_001_(paired)_trimmed_(paired)_contig_1	267625	267789	165	FIG00554113: hypothetical protein	- none -	fig|6666666.225607.peg.265	CDS	H1191_S15_L001_R1_001_(paired)_trimmed_(paired)_contig_11	9439	9125	315	cytochrome c554	- none -	fig|6666666.225610.peg.267	CDS	A31_S13_L001_R1_001_(paired)_trimmed_(paired)_contig_1	268128	267457	672	FIG00554063: hypothetical protein	- none -	fig|6666666.225618.peg.268	CDS	H2397_S1_L001_R1_001_(paired)_trimmed_(paired)_contig_10	219513	219959	447	CRISPR-associated protein, Cse3 family	CBSS-216592.1.peg.3534, CRISPRs
fig|6666666.225598.peg.263	CDS	H2399_S14_L001_R1_001_(paired)_trimmed_(paired)_contig_1	279406	281559	2154	Carbon starvation protein A paralog	Carbon Starvation	fig|6666666.225603.peg.267	CDS	H322_S1_L001_R1_001_(paired)_trimmed_(paired)_contig_1	268048	268161	114	hypothetical protein	- none -	fig|6666666.225607.peg.266	CDS	H1191_S15_L001_R1_001_(paired)_trimmed_(paired)_contig_11	10736	9432	1305	tRNA(Ile)-lysidine synthetase (EC 6.3.4.19)	Cell division-ribosomal stress proteins cluster, Folate biosynthesis cluster, tRNA modification Bacteria, tRNA processing	fig|6666666.225610.peg.268	CDS	A31_S13_L001_R1_001_(paired)_trimmed_(paired)_contig_1	269437	268346	1092	GTP-binding and nucleic acid-binding protein YchF	Universal GTPases	fig|6666666.225618.peg.269	CDS	H2397_S1_L001_R1_001_(paired)_trimmed_(paired)_contig_10	220001	220918	918	CRISPR-associated protein Cas1	CBSS-216592.1.peg.3534, CRISPRs
fig|6666666.225598.peg.264	CDS	H2399_S14_L001_R1_001_(paired)_trimmed_(paired)_contig_1	281819	282022	204	COG2879, Hypothetical small protein yjiX	- none -	fig|6666666.225603.peg.268	CDS	H322_S1_L001_R1_001_(paired)_trimmed_(paired)_contig_1	269586	268165	1422	Transcriptional regulator, GntR family domain / Aspartate aminotransferase (EC 2.6.1.1)	CBSS-216591.1.peg.168, Glutamine, Glutamate, Aspartate and Asparagine Biosynthesis, Threonine and Homoserine Biosynthesis	fig|6666666.225607.peg.267	CDS	H1191_S15_L001_R1_001_(paired)_trimmed_(paired)_contig_11	11190	10801	390	FIG01280259: hypothetical protein	- none -	fig|6666666.225610.peg.269	CDS	A31_S13_L001_R1_001_(paired)_trimmed_(paired)_contig_1	270161	269577	585	Peptidyl-tRNA hydrolase (EC 3.1.1.29)	Cell division-ribosomal stress proteins cluster, Sporulation-associated proteins with broader functions, Transcription repair cluster, Translation termination factors bacterial	fig|6666666.225618.peg.270	CDS	H2397_S1_L001_R1_001_(paired)_trimmed_(paired)_contig_10	220918	221211	294	CRISPR-associated protein, Cas2	CBSS-216592.1.peg.3534
fig|6666666.225598.peg.265	CDS	H2399_S14_L001_R1_001_(paired)_trimmed_(paired)_contig_1	282041	283006	966	Putative metal chaperone, involved in Zn homeostasis, GTPase of COG0523 family	G3E family of P-loop GTPases (metallocenter biosynthesis), Zinc regulated enzymes	fig|6666666.225603.peg.269	CDS	H322_S1_L001_R1_001_(paired)_trimmed_(paired)_contig_1	269673	270290	618	FIG00761799: membrane protein	- none -	fig|6666666.225607.peg.268	CDS	H1191_S15_L001_R1_001_(paired)_trimmed_(paired)_contig_11	13386	11248	2139	Lysine decarboxylase 2, constitutive (EC 4.1.1.18)	Lysine degradation	fig|6666666.225610.peg.270	CDS	A31_S13_L001_R1_001_(paired)_trimmed_(paired)_contig_1	270429	270704	276	FIG00554739: membrane protein YchH	- none -	fig|6666666.225618.peg.271	CDS	H2397_S1_L001_R1_001_(paired)_trimmed_(paired)_contig_10	222264	223409	1146	Putative phage-encoded peptidoglycan binding protein	- none -
fig|6666666.225598.peg.266	CDS	H2399_S14_L001_R1_001_(paired)_trimmed_(paired)_contig_1	283471	283034	438	Antitoxin 1	- none -	fig|6666666.225603.peg.270	CDS	H322_S1_L001_R1_001_(paired)_trimmed_(paired)_contig_1	270347	271174	828	FIG00553526: hypothetical protein	- none -	fig|6666666.225607.peg.269	CDS	H1191_S15_L001_R1_001_(paired)_trimmed_(paired)_contig_11	15291	13534	1758	Chitinase (EC 3.2.1.14)	Chitin and N-acetylglucosamine utilization	fig|6666666.225610.peg.271	CDS	A31_S13_L001_R1_001_(paired)_trimmed_(paired)_contig_1	270837	271883	1047	Albicidin resistance protein	- none -	fig|6666666.225618.peg.272	CDS	H2397_S1_L001_R1_001_(paired)_trimmed_(paired)_contig_10	223733	224017	285	hypothetical protein	- none -
fig|6666666.225598.peg.267	CDS	H2399_S14_L001_R1_001_(paired)_trimmed_(paired)_contig_1	283676	283488	189	hypothetical protein	- none -	fig|6666666.225603.peg.271	CDS	H322_S1_L001_R1_001_(paired)_trimmed_(paired)_contig_1	272723	271167	1557	Uncharacterized protein ylaB	- none -	fig|6666666.225607.peg.270	CDS	H1191_S15_L001_R1_001_(paired)_trimmed_(paired)_contig_11	16414	15455	960	Acetyl-coenzyme A carboxyl transferase alpha chain (EC 6.4.1.2)	Fatty Acid Biosynthesis FASII	fig|6666666.225610.peg.272	CDS	A31_S13_L001_R1_001_(paired)_trimmed_(paired)_contig_1	273564	271885	1680	Putative sulfate permease	Inorganic Sulfur Assimilation	fig|6666666.225618.peg.273	CDS	H2397_S1_L001_R1_001_(paired)_trimmed_(paired)_contig_10	224548	224799	252	FIG00554485: hypothetical protein	- none -
fig|6666666.225598.peg.268	CDS	H2399_S14_L001_R1_001_(paired)_trimmed_(paired)_contig_1	284228	283875	354	hypothetical protein	- none -	fig|6666666.225603.peg.272	CDS	H322_S1_L001_R1_001_(paired)_trimmed_(paired)_contig_1	273562	272888	675	Methionine ABC transporter permease protein	Methionine Biosynthesis, Methionine Degradation	fig|6666666.225607.peg.271	CDS	H1191_S15_L001_R1_001_(paired)_trimmed_(paired)_contig_11	20000	16518	3483	DNA polymerase III alpha subunit (EC 2.7.7.7)	Phage replication	fig|6666666.225610.peg.273	CDS	A31_S13_L001_R1_001_(paired)_trimmed_(paired)_contig_1	274632	273685	948	Ribose-phosphate pyrophosphokinase (EC 2.7.6.1)	A Gammaproteobacteria Cluster Relating to Translation, De Novo Purine Biosynthesis, Pentose phosphate pathway, Transcription repair cluster	fig|6666666.225618.peg.274	CDS	H2397_S1_L001_R1_001_(paired)_trimmed_(paired)_contig_10	224853	225017	165	FIG00554113: hypothetical protein	- none -
fig|6666666.225598.peg.269	CDS	H2399_S14_L001_R1_001_(paired)_trimmed_(paired)_contig_1	285094	284378	717	FIG004016: Uncharacterized protein YggN	- none -	fig|6666666.225603.peg.273	CDS	H322_S1_L001_R1_001_(paired)_trimmed_(paired)_contig_1	274335	273544	792	Methionine ABC transporter ATP-binding protein	Methionine Biosynthesis, Methionine Degradation	fig|6666666.225607.peg.272	CDS	H1191_S15_L001_R1_001_(paired)_trimmed_(paired)_contig_11	20626	20030	597	Ribonuclease HII (EC 3.1.26.4)	Conserved gene cluster associated with Met-tRNA formyltransferase, Ribonuclease H	fig|6666666.225610.peg.274	CDS	A31_S13_L001_R1_001_(paired)_trimmed_(paired)_contig_1	275626	274760	867	4-diphosphocytidyl-2-C-methyl-D-erythritol kinase (EC 2.7.1.148)	A Gammaproteobacteria Cluster Relating to Translation, Isoprenoid Biosynthesis, Nonmevalonate Branch of Isoprenoid Biosynthesis	fig|6666666.225618.peg.275	CDS	H2397_S1_L001_R1_001_(paired)_trimmed_(paired)_contig_10	225276	225389	114	hypothetical protein	- none -
fig|6666666.225598.peg.270	CDS	H2399_S14_L001_R1_001_(paired)_trimmed_(paired)_contig_1	285471	285145	327	FIG002060: uncharacterized protein YggL	CBSS-83333.1.peg.2911	fig|6666666.225603.peg.274	CDS	H322_S1_L001_R1_001_(paired)_trimmed_(paired)_contig_1	275135	274332	804	Methionine ABC transporter substrate-binding protein	Methionine Biosynthesis, Methionine Degradation	fig|6666666.225607.peg.273	CDS	H1191_S15_L001_R1_001_(paired)_trimmed_(paired)_contig_11	21765	20623	1143	Lipid-A-disaccharide synthase (EC 2.4.1.182)	Llipid A biosynthesis cluster	fig|6666666.225610.peg.275	CDS	A31_S13_L001_R1_001_(paired)_trimmed_(paired)_contig_1	276249	275626	624	Outer membrane lipoprotein LolB precursor	- none -	fig|6666666.225618.peg.276	CDS	H2397_S1_L001_R1_001_(paired)_trimmed_(paired)_contig_10	226814	225393	1422	Transcriptional regulator, GntR family domain / Aspartate aminotransferase (EC 2.6.1.1)	CBSS-216591.1.peg.168, Glutamine, Glutamate, Aspartate and Asparagine Biosynthesis, Threonine and Homoserine Biosynthesis
fig|6666666.225598.peg.271	CDS	H2399_S14_L001_R1_001_(paired)_trimmed_(paired)_contig_1	286190	285471	720	tRNA (guanine46-N7-)-methyltransferase (EC 2.1.1.33)	CBSS-83333.1.peg.2911, RNA methylation, tRNA modification Bacteria	fig|6666666.225603.peg.275	CDS	H322_S1_L001_R1_001_(paired)_trimmed_(paired)_contig_1	276194	275157	1038	2-Oxobutyrate oxidase, putative	Methionine Degradation	fig|6666666.225607.peg.274	CDS	H1191_S15_L001_R1_001_(paired)_trimmed_(paired)_contig_11	22553	21765	789	Acyl-[acyl-carrier-protein]--UDP-N-acetylglucosamine O-acyltransferase (EC 2.3.1.129)	Llipid A biosynthesis cluster	fig|6666666.225610.peg.276	CDS	A31_S13_L001_R1_001_(paired)_trimmed_(paired)_contig_1	276383	277705	1323	Glutamyl-tRNA reductase (EC 1.2.1.70)	A Gammaproteobacteria Cluster Relating to Translation, Heme and Siroheme Biosynthesis	fig|6666666.225618.peg.277	CDS	H2397_S1_L001_R1_001_(paired)_trimmed_(paired)_contig_10	226901	227518	618	FIG00761799: membrane protein	- none -
fig|6666666.225598.peg.272	CDS	H2399_S14_L001_R1_001_(paired)_trimmed_(paired)_contig_1	286343	287428	1086	A/G-specific adenine glycosylase (EC 3.2.2.-)	DNA repair, bacterial	fig|6666666.225603.peg.276	CDS	H322_S1_L001_R1_001_(paired)_trimmed_(paired)_contig_1	276552	278453	1902	Methyl-accepting chemotaxis protein III (ribose and galactose chemoreceptor protein)	Bacterial Chemotaxis	fig|6666666.225607.peg.275	CDS	H1191_S15_L001_R1_001_(paired)_trimmed_(paired)_contig_11	23012	22557	456	3-hydroxyacyl-[acyl-carrier-protein] dehydratase, FabZ form (EC 4.2.1.59)	Fatty Acid Biosynthesis FASII, Llipid A biosynthesis cluster	fig|6666666.225610.peg.277	CDS	A31_S13_L001_R1_001_(paired)_trimmed_(paired)_contig_1	277743	278825	1083	Peptide chain release factor 1	A Gammaproteobacteria Cluster Relating to Translation, CBSS-216600.3.peg.802, Translation termination factors bacterial, YrdC-YciO-Sua5 protein family	fig|6666666.225618.peg.278	CDS	H2397_S1_L001_R1_001_(paired)_trimmed_(paired)_contig_10	227575	228402	828	FIG00553526: hypothetical protein	- none -
fig|6666666.225598.peg.273	CDS	H2399_S14_L001_R1_001_(paired)_trimmed_(paired)_contig_1	287431	287706	276	FIG001341: Probable Fe(2+)-trafficking protein YggX	Heat shock dnaK gene cluster extended	fig|6666666.225603.peg.277	CDS	H322_S1_L001_R1_001_(paired)_trimmed_(paired)_contig_1	278592	278852	261	LSU ribosomal protein L31p @ LSU ribosomal protein L31p, zinc-independent	Ribosome LSU bacterial, Ribosome LSU bacterial	fig|6666666.225607.peg.276	CDS	H1191_S15_L001_R1_001_(paired)_trimmed_(paired)_contig_11	24154	23129	1026	UDP-3-O-[3-hydroxymyristoyl] glucosamine N-acyltransferase (EC 2.3.1.191)	- none -	fig|6666666.225610.peg.278	CDS	A31_S13_L001_R1_001_(paired)_trimmed_(paired)_contig_1	278825	279682	858	Protein-N(5)-glutamine methyltransferase PrmC, methylates polypeptide chain release factors RF1 and RF2	A Gammaproteobacteria Cluster Relating to Translation, CBSS-216600.3.peg.802, Translation termination factors bacterial, YrdC-YciO-Sua5 protein family	fig|6666666.225618.peg.279	CDS	H2397_S1_L001_R1_001_(paired)_trimmed_(paired)_contig_10	229951	228395	1557	Uncharacterized protein ylaB	- none -
fig|6666666.225598.peg.274	CDS	H2399_S14_L001_R1_001_(paired)_trimmed_(paired)_contig_1	287751	288833	1083	Membrane-bound lytic murein transglycosylase C precursor (EC 3.2.1.-)	Murein Hydrolases	fig|6666666.225603.peg.278	CDS	H322_S1_L001_R1_001_(paired)_trimmed_(paired)_contig_1	278856	278996	141	LSU ribosomal protein L36p	Ribosome LSU bacterial	fig|6666666.225607.peg.277	CDS	H1191_S15_L001_R1_001_(paired)_trimmed_(paired)_contig_11	24652	24158	495	Outer membrane chaperone Skp (OmpH) precursor @ Outer membrane protein H precursor	Lipopolysaccharide assembly, Llipid A biosynthesis cluster, Periplasmic Stress Response	fig|6666666.225610.peg.279	CDS	A31_S13_L001_R1_001_(paired)_trimmed_(paired)_contig_1	279689	280084	396	FIG002082: Protein sirB2	- none -	fig|6666666.225618.peg.280	CDS	H2397_S1_L001_R1_001_(paired)_trimmed_(paired)_contig_10	230790	230116	675	Methionine ABC transporter permease protein	Methionine Biosynthesis, Methionine Degradation
fig|6666666.225598.peg.275	CDS	H2399_S14_L001_R1_001_(paired)_trimmed_(paired)_contig_1	290024	289215	810	2-(5''-triphosphoribosyl)-3'-dephosphocoenzyme-A synthase (EC 2.7.8.25)	Citrate Metabolism, Transport, and Regulation	fig|6666666.225603.peg.279	CDS	H322_S1_L001_R1_001_(paired)_trimmed_(paired)_contig_1	279534	279025	510	Putative inner membrane protein	- none -	fig|6666666.225607.peg.278	CDS	H1191_S15_L001_R1_001_(paired)_trimmed_(paired)_contig_11	27054	24775	2280	Outer membrane protein assembly factor YaeT precursor	Lipopolysaccharide assembly, Llipid A biosynthesis cluster	fig|6666666.225610.peg.280	CDS	A31_S13_L001_R1_001_(paired)_trimmed_(paired)_contig_1	280090	280890	801	FIG002708: Protein SirB1	A Gammaproteobacteria Cluster Relating to Translation	fig|6666666.225618.peg.281	CDS	H2397_S1_L001_R1_001_(paired)_trimmed_(paired)_contig_10	231563	230772	792	Methionine ABC transporter ATP-binding protein	Methionine Biosynthesis, Methionine Degradation
fig|6666666.225598.peg.276	CDS	H2399_S14_L001_R1_001_(paired)_trimmed_(paired)_contig_1	290574	290035	540	Apo-citrate lyase phosphoribosyl-dephospho-CoA transferase (EC 2.7.7.61)	Citrate Metabolism, Transport, and Regulation	fig|6666666.225603.peg.280	CDS	H322_S1_L001_R1_001_(paired)_trimmed_(paired)_contig_1	280205	279654	552	Maltose O-acetyltransferase (EC 2.3.1.79)	Maltose and Maltodextrin Utilization	fig|6666666.225607.peg.279	CDS	H1191_S15_L001_R1_001_(paired)_trimmed_(paired)_contig_11	27100	27225	126	hypothetical protein	- none -	fig|6666666.225610.peg.281	CDS	A31_S13_L001_R1_001_(paired)_trimmed_(paired)_contig_1	280931	281785	855	2-Keto-3-deoxy-D-manno-octulosonate-8-phosphate synthase (EC 2.5.1.55)	A Gammaproteobacteria Cluster Relating to Translation	fig|6666666.225618.peg.282	CDS	H2397_S1_L001_R1_001_(paired)_trimmed_(paired)_contig_10	232363	231560	804	Methionine ABC transporter substrate-binding protein	Methionine Biosynthesis, Methionine Degradation
fig|6666666.225598.peg.277	CDS	H2399_S14_L001_R1_001_(paired)_trimmed_(paired)_contig_1	292095	290578	1518	Citrate lyase alpha chain (EC 4.1.3.6)	Citrate Metabolism, Transport, and Regulation	fig|6666666.225603.peg.281	CDS	H322_S1_L001_R1_001_(paired)_trimmed_(paired)_contig_1	280630	280412	219	Haemolysin expression modulating protein	- none -	fig|6666666.225607.peg.280	CDS	H1191_S15_L001_R1_001_(paired)_trimmed_(paired)_contig_11	28572	27220	1353	Membrane-associated zinc metalloprotease	- none -	fig|6666666.225610.peg.282	CDS	A31_S13_L001_R1_001_(paired)_trimmed_(paired)_contig_1	283138	282035	1104	Calcium/proton antiporter	- none -	fig|6666666.225618.peg.283	CDS	H2397_S1_L001_R1_001_(paired)_trimmed_(paired)_contig_10	233422	232385	1038	2-Oxobutyrate oxidase, putative	Methionine Degradation
fig|6666666.225598.peg.278	CDS	H2399_S14_L001_R1_001_(paired)_trimmed_(paired)_contig_1	292981	292106	876	Citrate lyase beta chain (EC 4.1.3.6)	Citrate Metabolism, Transport, and Regulation	fig|6666666.225603.peg.282	CDS	H322_S1_L001_R1_001_(paired)_trimmed_(paired)_contig_1	281031	280657	375	FIG00948312: hypothetical protein	- none -	fig|6666666.225607.peg.281	CDS	H1191_S15_L001_R1_001_(paired)_trimmed_(paired)_contig_11	29441	28584	858	Phosphatidate cytidylyltransferase (EC 2.7.7.41)	Glycerolipid and Glycerophospholipid Metabolism in Bacteria	fig|6666666.225610.peg.283	CDS	A31_S13_L001_R1_001_(paired)_trimmed_(paired)_contig_1	283381	283232	150	hypothetical protein	- none -	fig|6666666.225618.peg.284	CDS	H2397_S1_L001_R1_001_(paired)_trimmed_(paired)_contig_10	233780	235681	1902	Methyl-accepting chemotaxis protein III (ribose and galactose chemoreceptor protein)	Bacterial Chemotaxis
fig|6666666.225598.peg.279	CDS	H2399_S14_L001_R1_001_(paired)_trimmed_(paired)_contig_1	293271	292978	294	Citrate lyase beta chain (EC 4.1.3.6)	Citrate Metabolism, Transport, and Regulation	fig|6666666.225603.peg.283	CDS	H322_S1_L001_R1_001_(paired)_trimmed_(paired)_contig_1	284643	281494	3150	RND efflux system, inner membrane transporter CmeB	Multidrug Resistance Efflux Pumps	fig|6666666.225607.peg.282	CDS	H1191_S15_L001_R1_001_(paired)_trimmed_(paired)_contig_11	30212	29454	759	Undecaprenyl diphosphate synthase (EC 2.5.1.31)	CBSS-83331.1.peg.3039, Isoprenoid Biosynthesis, Isoprenoinds for Quinones, Polyprenyl Diphosphate Biosynthesis	fig|6666666.225610.peg.284	CDS	A31_S13_L001_R1_001_(paired)_trimmed_(paired)_contig_1	283413	283643	231	Cation transport regulator chaB	- none -	fig|6666666.225618.peg.285	CDS	H2397_S1_L001_R1_001_(paired)_trimmed_(paired)_contig_10	235820	236080	261	LSU ribosomal protein L31p @ LSU ribosomal protein L31p, zinc-independent	Ribosome LSU bacterial, Ribosome LSU bacterial
fig|6666666.225598.peg.280	CDS	H2399_S14_L001_R1_001_(paired)_trimmed_(paired)_contig_1	294329	293298	1032	[Citrate [pro-3S]-lyase] ligase (EC 6.2.1.22)	Citrate Metabolism, Transport, and Regulation	fig|6666666.225603.peg.284	CDS	H322_S1_L001_R1_001_(paired)_trimmed_(paired)_contig_1	285870	284665	1206	Membrane fusion protein of RND family multidrug efflux pump	Multidrug Resistance Efflux Pumps	fig|6666666.225607.peg.283	CDS	H1191_S15_L001_R1_001_(paired)_trimmed_(paired)_contig_11	31597	30401	1197	1-deoxy-D-xylulose 5-phosphate reductoisomerase (EC 1.1.1.267)	CBSS-83331.1.peg.3039, Isoprenoid Biosynthesis, Nonmevalonate Branch of Isoprenoid Biosynthesis	fig|6666666.225610.peg.285	CDS	A31_S13_L001_R1_001_(paired)_trimmed_(paired)_contig_1	283861	284559	699	Cation transport protein chaC	- none -	fig|6666666.225618.peg.286	CDS	H2397_S1_L001_R1_001_(paired)_trimmed_(paired)_contig_10	236084	236224	141	LSU ribosomal protein L36p	Ribosome LSU bacterial
fig|6666666.225598.peg.281	CDS	H2399_S14_L001_R1_001_(paired)_trimmed_(paired)_contig_1	295210	294347	864	Fumarylacetoacetate hydrolase family protein	Gentisate degradation, Salicylate and gentisate catabolism	fig|6666666.225603.peg.285	CDS	H322_S1_L001_R1_001_(paired)_trimmed_(paired)_contig_1	286015	286680	666	Transcription repressor of multidrug efflux pump acrAB operon, TetR (AcrR) family	Multidrug Resistance Efflux Pumps	fig|6666666.225607.peg.284	CDS	H1191_S15_L001_R1_001_(paired)_trimmed_(paired)_contig_11	32280	31723	558	Ribosome recycling factor	Ribosome recycling related cluster, Translation termination factors bacterial	fig|6666666.225610.peg.286	CDS	A31_S13_L001_R1_001_(paired)_trimmed_(paired)_contig_1	284835	284590	246	FIG00554580: hypothetical protein	- none -	fig|6666666.225618.peg.287	CDS	H2397_S1_L001_R1_001_(paired)_trimmed_(paired)_contig_10	236762	236253	510	Putative inner membrane protein	- none -
fig|6666666.225598.peg.282	CDS	H2399_S14_L001_R1_001_(paired)_trimmed_(paired)_contig_1	296506	295229	1278	Malate Na(+) symporter	Pyruvate metabolism I: anaplerotic reactions, PEP	fig|6666666.225603.peg.286	CDS	H322_S1_L001_R1_001_(paired)_trimmed_(paired)_contig_1	286797	290168	3372	Potassium efflux system KefA protein / Small-conductance mechanosensitive channel	Potassium homeostasis	fig|6666666.225607.peg.285	CDS	H1191_S15_L001_R1_001_(paired)_trimmed_(paired)_contig_11	33174	32449	726	Uridine monophosphate kinase (EC 2.7.4.22)	CBSS-312309.3.peg.1965, Ribosome recycling related cluster	fig|6666666.225610.peg.287	CDS	A31_S13_L001_R1_001_(paired)_trimmed_(paired)_contig_1	286832	285045	1788	Methyl-accepting chemotaxis protein	- none -	fig|6666666.225618.peg.288	CDS	H2397_S1_L001_R1_001_(paired)_trimmed_(paired)_contig_10	237433	236882	552	Maltose O-acetyltransferase (EC 2.3.1.79)	Maltose and Maltodextrin Utilization
fig|6666666.225598.peg.283	CDS	H2399_S14_L001_R1_001_(paired)_trimmed_(paired)_contig_1	296510	296632	123	hypothetical protein	- none -	fig|6666666.225603.peg.287	CDS	H322_S1_L001_R1_001_(paired)_trimmed_(paired)_contig_1	290360	290208	153	FIG00553441: hypothetical protein	- none -	fig|6666666.225607.peg.286	CDS	H1191_S15_L001_R1_001_(paired)_trimmed_(paired)_contig_11	34172	33321	852	Translation elongation factor Ts	CBSS-312309.3.peg.1965, Ribosome recycling related cluster, Translation elongation factors bacterial	fig|6666666.225610.peg.288	CDS	A31_S13_L001_R1_001_(paired)_trimmed_(paired)_contig_1	287333	286980	354	Putative ACR protein	- none -	fig|6666666.225618.peg.289	CDS	H2397_S1_L001_R1_001_(paired)_trimmed_(paired)_contig_10	237858	237640	219	Haemolysin expression modulating protein	- none -
fig|6666666.225598.peg.284	CDS	H2399_S14_L001_R1_001_(paired)_trimmed_(paired)_contig_1	296931	298565	1635	Sensor kinase CitA, DpiB (EC 2.7.3.-)	CitAB, Citrate Metabolism, Transport, and Regulation, Orphan regulatory proteins	fig|6666666.225603.peg.288	CDS	H322_S1_L001_R1_001_(paired)_trimmed_(paired)_contig_1	290898	290383	516	Primosomal replication protein N prime prime	- none -	fig|6666666.225607.peg.287	CDS	H1191_S15_L001_R1_001_(paired)_trimmed_(paired)_contig_11	35039	34329	711	SSU ribosomal protein S2p (SAe)	CBSS-312309.3.peg.1965, Ribosome recycling related cluster	fig|6666666.225610.peg.289	CDS	A31_S13_L001_R1_001_(paired)_trimmed_(paired)_contig_1	287405	288607	1203	Response regulator NasT	Nitrate and nitrite ammonification	fig|6666666.225618.peg.290	CDS	H2397_S1_L001_R1_001_(paired)_trimmed_(paired)_contig_10	238259	237885	375	FIG00948312: hypothetical protein	- none -
fig|6666666.225598.peg.285	CDS	H2399_S14_L001_R1_001_(paired)_trimmed_(paired)_contig_1	298555	299253	699	Transcriptional regulatory protein CitB, DpiA	CitAB, Citrate Metabolism, Transport, and Regulation, Orphan regulatory proteins	fig|6666666.225603.peg.289	CDS	H322_S1_L001_R1_001_(paired)_trimmed_(paired)_contig_1	291007	291342	336	FIG039061: hypothetical protein related to heme utilization	- none -	fig|6666666.225607.peg.288	CDS	H1191_S15_L001_R1_001_(paired)_trimmed_(paired)_contig_11	35010	35168	159	hypothetical protein	- none -	fig|6666666.225610.peg.290	CDS	A31_S13_L001_R1_001_(paired)_trimmed_(paired)_contig_1	288924	288802	123	hypothetical protein	- none -	fig|6666666.225618.peg.291	CDS	H2397_S1_L001_R1_001_(paired)_trimmed_(paired)_contig_10	241871	238722	3150	RND efflux system, inner membrane transporter CmeB	Multidrug Resistance Efflux Pumps
fig|6666666.225598.peg.286	CDS	H2399_S14_L001_R1_001_(paired)_trimmed_(paired)_contig_1	299609	299484	126	hypothetical protein	- none -	fig|6666666.225603.peg.290	CDS	H322_S1_L001_R1_001_(paired)_trimmed_(paired)_contig_1	291494	292045	552	Adenine phosphoribosyltransferase (EC 2.4.2.7)	Purine conversions, cAMP signaling in bacteria	fig|6666666.225607.peg.289	CDS	H1191_S15_L001_R1_001_(paired)_trimmed_(paired)_contig_11	35364	36158	795	Methionine aminopeptidase (EC 3.4.11.18)	CBSS-312309.3.peg.1965, Translation termination factors bacterial	fig|6666666.225610.peg.291	CDS	A31_S13_L001_R1_001_(paired)_trimmed_(paired)_contig_1	288923	290173	1251	Nitrate ABC transporter, nitrate-binding protein	Nitrate and nitrite ammonification	fig|6666666.225618.peg.292	CDS	H2397_S1_L001_R1_001_(paired)_trimmed_(paired)_contig_10	243098	241893	1206	Membrane fusion protein of RND family multidrug efflux pump	Multidrug Resistance Efflux Pumps
fig|6666666.225598.peg.287	CDS	H2399_S14_L001_R1_001_(paired)_trimmed_(paired)_contig_1	301800	299662	2139	Ornithine decarboxylase (EC 4.1.1.17)	Arginine and Ornithine Degradation, Polyamine Metabolism	fig|6666666.225603.peg.291	CDS	H322_S1_L001_R1_001_(paired)_trimmed_(paired)_contig_1	292205	294109	1905	DNA polymerase III subunits gamma and tau (EC 2.7.7.7)	DNA processing cluster	fig|6666666.225607.peg.290	CDS	H1191_S15_L001_R1_001_(paired)_trimmed_(paired)_contig_11	36202	38877	2676	[Protein-PII] uridylyltransferase (EC 2.7.7.59)	Ammonia assimilation, CBSS-312309.3.peg.1965	fig|6666666.225610.peg.292	CDS	A31_S13_L001_R1_001_(paired)_trimmed_(paired)_contig_1	290183	291064	882	Cyanate ABC transporter, permease protein	- none -	fig|6666666.225618.peg.293	CDS	H2397_S1_L001_R1_001_(paired)_trimmed_(paired)_contig_10	243243	243908	666	Transcription repressor of multidrug efflux pump acrAB operon, TetR (AcrR) family	Multidrug Resistance Efflux Pumps
fig|6666666.225598.peg.288	CDS	H2399_S14_L001_R1_001_(paired)_trimmed_(paired)_contig_1	302244	302116	129	hypothetical protein	- none -	fig|6666666.225603.peg.292	CDS	H322_S1_L001_R1_001_(paired)_trimmed_(paired)_contig_1	294192	294524	333	FIG000557: hypothetical protein co-occurring with RecR	DNA processing cluster	fig|6666666.225607.peg.291	CDS	H1191_S15_L001_R1_001_(paired)_trimmed_(paired)_contig_11	38920	39744	825	2,3,4,5-tetrahydropyridine-2,6-dicarboxylate N-succinyltransferase (EC 2.3.1.117)	Lysine Biosynthesis DAP Pathway, Lysine Biosynthesis DAP Pathway, GJO scratch	fig|6666666.225610.peg.293	CDS	A31_S13_L001_R1_001_(paired)_trimmed_(paired)_contig_1	291074	291862	789	Nitrate ABC transporter, ATP-binding protein	Nitrate and nitrite ammonification	fig|6666666.225618.peg.294	CDS	H2397_S1_L001_R1_001_(paired)_trimmed_(paired)_contig_10	244025	247396	3372	Potassium efflux system KefA protein / Small-conductance mechanosensitive channel	Potassium homeostasis
fig|6666666.225598.peg.289	CDS	H2399_S14_L001_R1_001_(paired)_trimmed_(paired)_contig_1	302346	303065	720	Putative inner membrane protein YqgA	- none -	fig|6666666.225603.peg.293	CDS	H322_S1_L001_R1_001_(paired)_trimmed_(paired)_contig_1	294888	295424	537	Putative fimbrial-like protein	- none -	fig|6666666.225607.peg.292	CDS	H1191_S15_L001_R1_001_(paired)_trimmed_(paired)_contig_11	39854	40243	390	UPF0325 protein YaeH	- none -	fig|6666666.225610.peg.294	CDS	A31_S13_L001_R1_001_(paired)_trimmed_(paired)_contig_1	291872	295939	4068	Nitrite reductase [NAD(P)H] large subunit (EC 1.7.1.4)	Nitrate and nitrite ammonification	fig|6666666.225618.peg.295	CDS	H2397_S1_L001_R1_001_(paired)_trimmed_(paired)_contig_10	247588	247436	153	FIG00553441: hypothetical protein	- none -
fig|6666666.225598.rna.10	RNA	H2399_S14_L001_R1_001_(paired)_trimmed_(paired)_contig_1	303178	303250	73	tRNA-Phe-GAA	- none -	fig|6666666.225603.peg.294	CDS	H322_S1_L001_R1_001_(paired)_trimmed_(paired)_contig_1	295464	296141	678	Putative fimbrial chaperone protein	- none -	fig|6666666.225607.peg.293	CDS	H1191_S15_L001_R1_001_(paired)_trimmed_(paired)_contig_11	41749	40322	1428	HtrA protease/chaperone protein	Lipopolysaccharide assembly, Periplasmic Stress Response, Scaffold proteins for [4Fe-4S] cluster assembly (MRP family)	fig|6666666.225610.peg.295	CDS	A31_S13_L001_R1_001_(paired)_trimmed_(paired)_contig_1	295984	298638	2655	Assimilatory nitrate reductase large subunit (EC:1.7.99.4)	Nitrate and nitrite ammonification	fig|6666666.225618.peg.296	CDS	H2397_S1_L001_R1_001_(paired)_trimmed_(paired)_contig_10	248126	247611	516	Primosomal replication protein N prime prime	- none -
fig|6666666.225598.peg.290	CDS	H2399_S14_L001_R1_001_(paired)_trimmed_(paired)_contig_1	303664	303530	135	Probable phage integrase	- none -	fig|6666666.225603.peg.295	CDS	H322_S1_L001_R1_001_(paired)_trimmed_(paired)_contig_1	296198	298726	2529	type 1 fimbriae anchoring protein FimD	Type 1 pili (mannose-sensitive fimbriae, gamma-fimbriae)	fig|6666666.225607.peg.294	CDS	H1191_S15_L001_R1_001_(paired)_trimmed_(paired)_contig_11	43404	41890	1515	Deoxyguanosinetriphosphate triphosphohydrolase (EC 3.1.5.1)	- none -	fig|6666666.225610.peg.296	CDS	A31_S13_L001_R1_001_(paired)_trimmed_(paired)_contig_1	298939	299136	198	hypothetical protein	- none -	fig|6666666.225618.peg.297	CDS	H2397_S1_L001_R1_001_(paired)_trimmed_(paired)_contig_10	248235	248570	336	FIG039061: hypothetical protein related to heme utilization	- none -
fig|6666666.225598.peg.291	CDS	H2399_S14_L001_R1_001_(paired)_trimmed_(paired)_contig_1	304478	304254	225	hypothetical protein	- none -	fig|6666666.225603.peg.296	CDS	H322_S1_L001_R1_001_(paired)_trimmed_(paired)_contig_1	298755	299330	576	Putative fimbrial subunit	- none -	fig|6666666.225607.peg.295	CDS	H1191_S15_L001_R1_001_(paired)_trimmed_(paired)_contig_11	43497	44195	699	5'-methylthioadenosine nucleosidase (EC 3.2.2.16) / S-adenosylhomocysteine nucleosidase (EC 3.2.2.9)	Adenosyl nucleosidases, Adenosyl nucleosidases, Methionine Biosynthesis, Methionine Degradation, Methionine Salvage, Polyamine Metabolism	fig|6666666.225610.peg.297	CDS	A31_S13_L001_R1_001_(paired)_trimmed_(paired)_contig_1	299213	300679	1467	Invasin	- none -	fig|6666666.225618.peg.298	CDS	H2397_S1_L001_R1_001_(paired)_trimmed_(paired)_contig_10	248722	249273	552	Adenine phosphoribosyltransferase (EC 2.4.2.7)	Purine conversions, cAMP signaling in bacteria
fig|6666666.225598.peg.292	CDS	H2399_S14_L001_R1_001_(paired)_trimmed_(paired)_contig_1	305388	304954	435	probable copper-binding protein	- none -	fig|6666666.225603.peg.297	CDS	H322_S1_L001_R1_001_(paired)_trimmed_(paired)_contig_1	299379	300464	1086	Putative major fimbrial subunit	- none -	fig|6666666.225607.peg.296	CDS	H1191_S15_L001_R1_001_(paired)_trimmed_(paired)_contig_11	44188	44988	801	Vitamin B12 ABC transporter, B12-binding component BtuF	- none -	fig|6666666.225610.peg.298	CDS	A31_S13_L001_R1_001_(paired)_trimmed_(paired)_contig_1	301326	300676	651	Nitrate/nitrite response regulator protein	Nitrate and nitrite ammonification	fig|6666666.225618.peg.299	CDS	H2397_S1_L001_R1_001_(paired)_trimmed_(paired)_contig_10	249433	251337	1905	DNA polymerase III subunits gamma and tau (EC 2.7.7.7)	DNA processing cluster
fig|6666666.225598.peg.293	CDS	H2399_S14_L001_R1_001_(paired)_trimmed_(paired)_contig_1	307004	305604	1401	Heavy metal sensor histidine kinase	Cobalt-zinc-cadmium resistance	fig|6666666.225603.peg.298	CDS	H322_S1_L001_R1_001_(paired)_trimmed_(paired)_contig_1	300539	301144	606	Recombination protein RecR	DNA processing cluster, DNA repair, bacterial RecFOR pathway	fig|6666666.225607.peg.297	CDS	H1191_S15_L001_R1_001_(paired)_trimmed_(paired)_contig_11	45005	45625	621	Putative inner membrane protein	- none -	fig|6666666.225610.peg.299	CDS	A31_S13_L001_R1_001_(paired)_trimmed_(paired)_contig_1	303127	301319	1809	Nitrate/nitrite sensor protein (EC 2.7.3.-)	Nitrate and nitrite ammonification	fig|6666666.225618.peg.300	CDS	H2397_S1_L001_R1_001_(paired)_trimmed_(paired)_contig_10	251420	251752	333	FIG000557: hypothetical protein co-occurring with RecR	DNA processing cluster
fig|6666666.225598.peg.294	CDS	H2399_S14_L001_R1_001_(paired)_trimmed_(paired)_contig_1	307681	307001	681	DNA-binding heavy metal response regulator	Cobalt-zinc-cadmium resistance	fig|6666666.225603.peg.299	CDS	H322_S1_L001_R1_001_(paired)_trimmed_(paired)_contig_1	301302	303176	1875	Chaperone protein HtpG	Protein chaperones	fig|6666666.225607.peg.298	CDS	H1191_S15_L001_R1_001_(paired)_trimmed_(paired)_contig_11	46023	45679	345	probable iron binding protein from the HesB_IscA_SufA family	- none -	fig|6666666.225610.peg.300	CDS	A31_S13_L001_R1_001_(paired)_trimmed_(paired)_contig_1	303425	304831	1407	Nitrate/nitrite transporter	Nitrate and nitrite ammonification	fig|6666666.225618.peg.301	CDS	H2397_S1_L001_R1_001_(paired)_trimmed_(paired)_contig_10	252116	252652	537	Putative fimbrial-like protein	- none -
fig|6666666.225598.peg.295	CDS	H2399_S14_L001_R1_001_(paired)_trimmed_(paired)_contig_1	308599	307736	864	Copper resistance protein D	Copper homeostasis	fig|6666666.225603.peg.300	CDS	H322_S1_L001_R1_001_(paired)_trimmed_(paired)_contig_1	303563	304207	645	Adenylate kinase (EC 2.7.4.3)	Purine conversions	fig|6666666.225607.peg.299	CDS	H1191_S15_L001_R1_001_(paired)_trimmed_(paired)_contig_11	47508	46105	1404	H(+)/Cl(-) exchange transporter ClcA	- none -	fig|6666666.225610.peg.301	CDS	A31_S13_L001_R1_001_(paired)_trimmed_(paired)_contig_1	305249	308995	3747	Respiratory nitrate reductase alpha chain (EC 1.7.99.4)	Denitrifying reductase gene clusters, Nitrate and nitrite ammonification	fig|6666666.225618.peg.302	CDS	H2397_S1_L001_R1_001_(paired)_trimmed_(paired)_contig_10	252692	253369	678	Putative fimbrial chaperone protein	- none -
fig|6666666.225598.peg.296	CDS	H2399_S14_L001_R1_001_(paired)_trimmed_(paired)_contig_1	308558	308683	126	hypothetical protein	- none -	fig|6666666.225603.peg.301	CDS	H322_S1_L001_R1_001_(paired)_trimmed_(paired)_contig_1	304342	305475	1134	Sugar diacid utilization regulator SdaR	D-galactarate, D-glucarate and D-glycerate catabolism, D-galactarate, D-glucarate and D-glycerate catabolism - gjo	fig|6666666.225607.peg.300	CDS	H1191_S15_L001_R1_001_(paired)_trimmed_(paired)_contig_11	47680	48960	1281	Glutamate-1-semialdehyde aminotransferase (EC 5.4.3.8)	CBSS-196164.1.peg.461, Heme and Siroheme Biosynthesis	fig|6666666.225610.peg.302	CDS	A31_S13_L001_R1_001_(paired)_trimmed_(paired)_contig_1	308992	310527	1536	Respiratory nitrate reductase beta chain (EC 1.7.99.4)	Denitrifying reductase gene clusters, Nitrate and nitrite ammonification	fig|6666666.225618.peg.303	CDS	H2397_S1_L001_R1_001_(paired)_trimmed_(paired)_contig_10	253465	255954	2490	type 1 fimbriae anchoring protein FimD	Type 1 pili (mannose-sensitive fimbriae, gamma-fimbriae)
fig|6666666.225598.peg.297	CDS	H2399_S14_L001_R1_001_(paired)_trimmed_(paired)_contig_1	309050	308670	381	Copper resistance protein CopC	Copper Transport System, Copper homeostasis	fig|6666666.225603.peg.302	CDS	H322_S1_L001_R1_001_(paired)_trimmed_(paired)_contig_1	305596	306861	1266	D-glycerate transporter (predicted)	D-galactarate, D-glucarate and D-glycerate catabolism, D-galactarate, D-glucarate and D-glycerate catabolism - gjo, Glycerate metabolism	fig|6666666.225607.peg.301	CDS	H1191_S15_L001_R1_001_(paired)_trimmed_(paired)_contig_11	51292	49307	1986	Ferric hydroxamate ABC transporter (TC 3.A.1.14.3), permease component FhuB	Siderophore Aerobactin, Siderophore assembly kit	fig|6666666.225610.peg.303	CDS	A31_S13_L001_R1_001_(paired)_trimmed_(paired)_contig_1	310524	311234	711	Respiratory nitrate reductase delta chain (EC 1.7.99.4)	Denitrifying reductase gene clusters, Nitrate and nitrite ammonification	fig|6666666.225618.peg.304	CDS	H2397_S1_L001_R1_001_(paired)_trimmed_(paired)_contig_10	255983	256558	576	Putative fimbrial subunit	- none -
fig|6666666.225598.peg.298	CDS	H2399_S14_L001_R1_001_(paired)_trimmed_(paired)_contig_1	311803	309986	1818	Multicopper oxidase	Copper homeostasis	fig|6666666.225603.peg.303	CDS	H322_S1_L001_R1_001_(paired)_trimmed_(paired)_contig_1	306872	308026	1155	Glycerate kinase (EC 2.7.1.31)	D-galactarate, D-glucarate and D-glycerate catabolism, D-galactarate, D-glucarate and D-glycerate catabolism - gjo, Glycerate metabolism, Glycerolipid and Glycerophospholipid Metabolism in Bacteria, Glycine and Serine Utilization, Serine-glyoxylate cycle	fig|6666666.225607.peg.302	CDS	H1191_S15_L001_R1_001_(paired)_trimmed_(paired)_contig_11	52185	51289	897	Ferric hydroxamate ABC transporter (TC 3.A.1.14.3), periplasmic substrate binding protein FhuD	Siderophore Aerobactin, Siderophore assembly kit	fig|6666666.225610.peg.304	CDS	A31_S13_L001_R1_001_(paired)_trimmed_(paired)_contig_1	311234	311911	678	Respiratory nitrate reductase gamma chain (EC 1.7.99.4)	Denitrifying reductase gene clusters, Nitrate and nitrite ammonification	fig|6666666.225618.peg.305	CDS	H2397_S1_L001_R1_001_(paired)_trimmed_(paired)_contig_10	256607	257692	1086	Putative major fimbrial subunit	- none -
fig|6666666.225598.peg.299	CDS	H2399_S14_L001_R1_001_(paired)_trimmed_(paired)_contig_1	312269	312487	219	probable copper-binding protein	- none -	fig|6666666.225603.peg.304	CDS	H322_S1_L001_R1_001_(paired)_trimmed_(paired)_contig_1	308147	309109	963	Ferrochelatase, protoheme ferro-lyase (EC 4.99.1.1)	Heme and Siroheme Biosynthesis	fig|6666666.225607.peg.303	CDS	H1191_S15_L001_R1_001_(paired)_trimmed_(paired)_contig_11	52982	52185	798	Ferric hydroxamate ABC transporter (TC 3.A.1.14.3), ATP-binding protein FhuC	Siderophore Aerobactin, Siderophore assembly kit	fig|6666666.225610.peg.305	CDS	A31_S13_L001_R1_001_(paired)_trimmed_(paired)_contig_1	312998	312054	945	transcriptional regulator, AraC family	- none -	fig|6666666.225618.peg.306	CDS	H2397_S1_L001_R1_001_(paired)_trimmed_(paired)_contig_10	257767	258372	606	Recombination protein RecR	DNA processing cluster, DNA repair, bacterial RecFOR pathway
fig|6666666.225598.peg.300	CDS	H2399_S14_L001_R1_001_(paired)_trimmed_(paired)_contig_1	312776	313513	738	Cell wall endopeptidase, family M23/M37	Glutaredoxins	fig|6666666.225603.peg.305	CDS	H322_S1_L001_R1_001_(paired)_trimmed_(paired)_contig_1	309173	310477	1305	Inosine-guanosine kinase (EC 2.7.1.73)	Purine conversions	fig|6666666.225607.peg.304	CDS	H1191_S15_L001_R1_001_(paired)_trimmed_(paired)_contig_11	55222	53030	2193	Ferric hydroxamate outer membrane receptor FhuA	Siderophore Aerobactin, Siderophore assembly kit	fig|6666666.225610.peg.306	CDS	A31_S13_L001_R1_001_(paired)_trimmed_(paired)_contig_1	313185	313862	678	3-oxoacyl-[acyl-carrier protein] reductase (EC 1.1.1.100)	Fatty Acid Biosynthesis FASII	fig|6666666.225618.peg.307	CDS	H2397_S1_L001_R1_001_(paired)_trimmed_(paired)_contig_10	258530	260404	1875	Chaperone protein HtpG	Protein chaperones
fig|6666666.225598.peg.301	CDS	H2399_S14_L001_R1_001_(paired)_trimmed_(paired)_contig_1	313744	313547	198	FIG00643033: hypothetical protein	- none -	fig|6666666.225603.peg.306	CDS	H322_S1_L001_R1_001_(paired)_trimmed_(paired)_contig_1	312734	311052	1683	POTASSIUM/PROTON ANTIPORTER ROSB	Potassium homeostasis	fig|6666666.225607.peg.305	CDS	H1191_S15_L001_R1_001_(paired)_trimmed_(paired)_contig_11	58028	55497	2532	Multimodular transpeptidase-transglycosylase (EC 2.4.1.129) (EC 3.4.-.-)	Peptidoglycan Biosynthesis, Type IV pilus	fig|6666666.225610.rna.9	RNA	A31_S13_L001_R1_001_(paired)_trimmed_(paired)_contig_1	314255	314174	82	tRNA-Tyr-GTA	- none -	fig|6666666.225618.peg.308	CDS	H2397_S1_L001_R1_001_(paired)_trimmed_(paired)_contig_10	260791	261435	645	Adenylate kinase (EC 2.7.4.3)	Purine conversions
fig|6666666.225598.peg.302	CDS	H2399_S14_L001_R1_001_(paired)_trimmed_(paired)_contig_1	316226	313785	2442	Lead, cadmium, zinc and mercury transporting ATPase (EC 3.6.3.3) (EC 3.6.3.5); Copper-translocating P-type ATPase (EC 3.6.3.4)	Copper Transport System, Copper homeostasis	fig|6666666.225603.peg.307	CDS	H322_S1_L001_R1_001_(paired)_trimmed_(paired)_contig_1	313255	314907	1653	UDP-sugar hydrolase (EC 3.6.1.45); 5'-nucleotidase (EC 3.1.3.5)	Purine conversions, pyrimidine conversions	fig|6666666.225607.peg.306	CDS	H1191_S15_L001_R1_001_(paired)_trimmed_(paired)_contig_11	60561	58132	2430	ATP-dependent helicase HrpB	- none -	fig|6666666.225610.rna.10	RNA	A31_S13_L001_R1_001_(paired)_trimmed_(paired)_contig_1	314551	314470	82	tRNA-Tyr-GTA	- none -	fig|6666666.225618.peg.309	CDS	H2397_S1_L001_R1_001_(paired)_trimmed_(paired)_contig_10	261570	262703	1134	Sugar diacid utilization regulator SdaR	D-galactarate, D-glucarate and D-glycerate catabolism, D-galactarate, D-glucarate and D-glycerate catabolism - gjo
fig|6666666.225598.peg.303	CDS	H2399_S14_L001_R1_001_(paired)_trimmed_(paired)_contig_1	320027	316881	3147	Cobalt-zinc-cadmium resistance protein CzcA; Cation efflux system protein CusA	Cobalt-zinc-cadmium resistance, Cobalt-zinc-cadmium resistance	fig|6666666.225603.peg.308	CDS	H322_S1_L001_R1_001_(paired)_trimmed_(paired)_contig_1	315387	314908	480	Cys-tRNA(Pro) deacylase YbaK	tRNA aminoacylation, Pro	fig|6666666.225607.peg.307	CDS	H1191_S15_L001_R1_001_(paired)_trimmed_(paired)_contig_11	60633	61163	531	2'-5' RNA ligase	RNA processing orphans	fig|6666666.225610.peg.307	CDS	A31_S13_L001_R1_001_(paired)_trimmed_(paired)_contig_1	315551	314709	843	Formyltetrahydrofolate deformylase (EC 3.5.1.10)	5-FCL-like protein, One-carbon metabolism by tetrahydropterines	fig|6666666.225618.peg.310	CDS	H2397_S1_L001_R1_001_(paired)_trimmed_(paired)_contig_10	262824	264089	1266	D-glycerate transporter (predicted)	D-galactarate, D-glucarate and D-glycerate catabolism, D-galactarate, D-glucarate and D-glycerate catabolism - gjo, Glycerate metabolism
fig|6666666.225598.peg.305	CDS	H2399_S14_L001_R1_001_(paired)_trimmed_(paired)_contig_1	321593	321444	150	Cation efflux system protein CusF precursor	Cobalt-zinc-cadmium resistance	fig|6666666.225603.peg.309	CDS	H322_S1_L001_R1_001_(paired)_trimmed_(paired)_contig_1	316389	315589	801	FIG00921183: possible ligase	- none -	fig|6666666.225607.peg.308	CDS	H1191_S15_L001_R1_001_(paired)_trimmed_(paired)_contig_11	61173	61877	705	Sugar/maltose fermentation stimulation protein homolog	Fermentations: Mixed acid	fig|6666666.225610.peg.308	CDS	A31_S13_L001_R1_001_(paired)_trimmed_(paired)_contig_1	315961	315602	360	UPF0225 protein YchJ	Broadly distributed proteins not in subsystems	fig|6666666.225618.peg.311	CDS	H2397_S1_L001_R1_001_(paired)_trimmed_(paired)_contig_10	264100	265254	1155	Glycerate kinase (EC 2.7.1.31)	D-galactarate, D-glucarate and D-glycerate catabolism, D-galactarate, D-glucarate and D-glycerate catabolism - gjo, Glycerate metabolism, Glycerolipid and Glycerophospholipid Metabolism in Bacteria, Glycine and Serine Utilization, Serine-glyoxylate cycle
fig|6666666.225598.peg.306	CDS	H2399_S14_L001_R1_001_(paired)_trimmed_(paired)_contig_1	321609	321773	165	hypothetical protein	- none -	fig|6666666.225603.peg.310	CDS	H322_S1_L001_R1_001_(paired)_trimmed_(paired)_contig_1	319166	316659	2508	Lead, cadmium, zinc and mercury transporting ATPase (EC 3.6.3.3) (EC 3.6.3.5); Copper-translocating P-type ATPase (EC 3.6.3.4)	Copper Transport System, Copper homeostasis	fig|6666666.225607.peg.309	CDS	H1191_S15_L001_R1_001_(paired)_trimmed_(paired)_contig_11	62056	62511	456	C4-type zinc finger protein, DksA/TraR family	Zinc regulated enzymes	fig|6666666.225610.peg.309	CDS	A31_S13_L001_R1_001_(paired)_trimmed_(paired)_contig_1	316415	317428	1014	Hnr protein	- none -	fig|6666666.225618.peg.312	CDS	H2397_S1_L001_R1_001_(paired)_trimmed_(paired)_contig_10	265375	266337	963	Ferrochelatase, protoheme ferro-lyase (EC 4.99.1.1)	Heme and Siroheme Biosynthesis
fig|6666666.225598.peg.307	CDS	H2399_S14_L001_R1_001_(paired)_trimmed_(paired)_contig_1	323211	321826	1386	Cation efflux system protein CusC precursor	Cobalt-zinc-cadmium resistance	fig|6666666.225603.peg.311	CDS	H322_S1_L001_R1_001_(paired)_trimmed_(paired)_contig_1	319275	319685	411	HTH-type transcriptional regulator cueR	- none -	fig|6666666.225607.peg.310	CDS	H1191_S15_L001_R1_001_(paired)_trimmed_(paired)_contig_11	62581	63477	897	glutamyl-Q-tRNA synthetase	Queuosine-Archaeosine Biosynthesis, tRNA modification Bacteria	fig|6666666.225610.peg.310	CDS	A31_S13_L001_R1_001_(paired)_trimmed_(paired)_contig_1	317630	318538	909	UTP--glucose-1-phosphate uridylyltransferase (EC 2.7.7.9)	- none -	fig|6666666.225618.peg.313	CDS	H2397_S1_L001_R1_001_(paired)_trimmed_(paired)_contig_10	266401	267705	1305	Inosine-guanosine kinase (EC 2.7.1.73)	Purine conversions
fig|6666666.225598.peg.308	CDS	H2399_S14_L001_R1_001_(paired)_trimmed_(paired)_contig_1	323401	324081	681	Copper-sensing two-component system response regulator CusR	Cobalt-zinc-cadmium resistance, Copper homeostasis, Orphan regulatory proteins	fig|6666666.225603.peg.312	CDS	H322_S1_L001_R1_001_(paired)_trimmed_(paired)_contig_1	320407	319688	720	FIG00553612: hypothetical protein	- none -	fig|6666666.225607.peg.311	CDS	H1191_S15_L001_R1_001_(paired)_trimmed_(paired)_contig_11	63584	64930	1347	Poly(A) polymerase (EC 2.7.7.19)	Polyadenylation bacterial	fig|6666666.225610.peg.311	CDS	A31_S13_L001_R1_001_(paired)_trimmed_(paired)_contig_1	318560	319900	1341	UDP-glucose 6-dehydrogenase (EC 1.1.1.22)	- none -	fig|6666666.225618.peg.314	CDS	H2397_S1_L001_R1_001_(paired)_trimmed_(paired)_contig_10	269962	268280	1683	POTASSIUM/PROTON ANTIPORTER ROSB	Potassium homeostasis
fig|6666666.225598.peg.309	CDS	H2399_S14_L001_R1_001_(paired)_trimmed_(paired)_contig_1	324074	325549	1476	Osmosensitive K+ channel histidine kinase KdpD (EC 2.7.3.-)	Potassium homeostasis	fig|6666666.225603.peg.313	CDS	H322_S1_L001_R1_001_(paired)_trimmed_(paired)_contig_1	322521	320377	2145	FIG00553856: hypothetical protein	- none -	fig|6666666.225607.peg.312	CDS	H1191_S15_L001_R1_001_(paired)_trimmed_(paired)_contig_11	64927	65406	480	2-amino-4-hydroxy-6-hydroxymethyldihydropteridine pyrophosphokinase (EC 2.7.6.3)	Folate Biosynthesis, Folate biosynthesis cluster	fig|6666666.225610.peg.312	CDS	A31_S13_L001_R1_001_(paired)_trimmed_(paired)_contig_1	319915	320928	1014	dTDP-glucose 4,6-dehydratase (EC 4.2.1.46)	Rhamnose containing glycans, dTDP-rhamnose synthesis	fig|6666666.225618.peg.315	CDS	H2397_S1_L001_R1_001_(paired)_trimmed_(paired)_contig_10	270483	272135	1653	UDP-sugar hydrolase (EC 3.6.1.45); 5'-nucleotidase (EC 3.1.3.5)	Purine conversions, pyrimidine conversions
fig|6666666.225598.peg.311	CDS	H2399_S14_L001_R1_001_(paired)_trimmed_(paired)_contig_1	326378	326728	351	putative exported protein	- none -	fig|6666666.225603.peg.314	CDS	H322_S1_L001_R1_001_(paired)_trimmed_(paired)_contig_1	323070	322615	456	Putative activity regulator of membrane protease YbbK	- none -	fig|6666666.225607.peg.313	CDS	H1191_S15_L001_R1_001_(paired)_trimmed_(paired)_contig_11	65494	66288	795	3-methyl-2-oxobutanoate hydroxymethyltransferase (EC 2.1.2.11)	Coenzyme A Biosynthesis, Coenzyme A Biosynthesis cluster	fig|6666666.225610.peg.313	CDS	A31_S13_L001_R1_001_(paired)_trimmed_(paired)_contig_1	321455	321042	414	DNA-binding protein H-NS	- none -	fig|6666666.225618.peg.316	CDS	H2397_S1_L001_R1_001_(paired)_trimmed_(paired)_contig_10	272615	272136	480	Cys-tRNA(Pro) deacylase YbaK	tRNA aminoacylation, Pro
fig|6666666.225598.peg.312	CDS	H2399_S14_L001_R1_001_(paired)_trimmed_(paired)_contig_1	328721	326895	1827	predicted ATP-dependent endonuclease, OLD family	- none -	fig|6666666.225603.peg.315	CDS	H322_S1_L001_R1_001_(paired)_trimmed_(paired)_contig_1	323984	323067	918	Putative stomatin/prohibitin-family membrane protease subunit YbbK	- none -	fig|6666666.225607.peg.314	CDS	H1191_S15_L001_R1_001_(paired)_trimmed_(paired)_contig_11	66301	67155	855	Pantoate--beta-alanine ligase (EC 6.3.2.1)	Coenzyme A Biosynthesis, Coenzyme A Biosynthesis cluster, Folate biosynthesis cluster	fig|6666666.225610.peg.315	CDS	A31_S13_L001_R1_001_(paired)_trimmed_(paired)_contig_1	325637	322959	2679	Alcohol dehydrogenase (EC 1.1.1.1); Acetaldehyde dehydrogenase (EC 1.2.1.10)	5-FCL-like protein, Butanol Biosynthesis, Butanol Biosynthesis, Fermentations: Lactate, Fermentations: Mixed acid, Fermentations: Mixed acid, Glycerolipid and Glycerophospholipid Metabolism in Bacteria, Pyruvate metabolism II: acetyl-CoA, acetogenesis from pyruvate	fig|6666666.225618.peg.317	CDS	H2397_S1_L001_R1_001_(paired)_trimmed_(paired)_contig_10	273617	272817	801	FIG00921183: possible ligase	- none -
fig|6666666.225598.peg.313	CDS	H2399_S14_L001_R1_001_(paired)_trimmed_(paired)_contig_1	330282	329788	495	FIG00635582: hypothetical protein	- none -	fig|6666666.225603.peg.316	CDS	H322_S1_L001_R1_001_(paired)_trimmed_(paired)_contig_1	324948	324094	855	FIG000875: Thioredoxin domain-containing protein EC-YbbN	- none -	fig|6666666.225607.peg.315	CDS	H1191_S15_L001_R1_001_(paired)_trimmed_(paired)_contig_11	67253	67633	381	Aspartate 1-decarboxylase (EC 4.1.1.11)	Coenzyme A Biosynthesis, Coenzyme A Biosynthesis cluster, Folate biosynthesis cluster	fig|6666666.225610.peg.316	CDS	A31_S13_L001_R1_001_(paired)_trimmed_(paired)_contig_1	326117	326755	639	Putative membrane protein	- none -	fig|6666666.225618.peg.318	CDS	H2397_S1_L001_R1_001_(paired)_trimmed_(paired)_contig_10	276394	273887	2508	Lead, cadmium, zinc and mercury transporting ATPase (EC 3.6.3.3) (EC 3.6.3.5); Copper-translocating P-type ATPase (EC 3.6.3.4)	Copper Transport System, Copper homeostasis
fig|6666666.225598.peg.314	CDS	H2399_S14_L001_R1_001_(paired)_trimmed_(paired)_contig_1	332066	331422	645	DNA topoisomerase III (EC 5.99.1.2) in PFGI-1-like cluster	DNA topoisomerases, Type I, ATP-independent	fig|6666666.225603.peg.317	CDS	H322_S1_L001_R1_001_(paired)_trimmed_(paired)_contig_1	325777	325007	771	Putative NAD(P)-dependent oxidoreductase EC-YbbO	- none -	fig|6666666.225607.peg.316	CDS	H1191_S15_L001_R1_001_(paired)_trimmed_(paired)_contig_11	68925	67678	1248	Polysaccharide deacetylase	- none -	fig|6666666.225610.peg.317	CDS	A31_S13_L001_R1_001_(paired)_trimmed_(paired)_contig_1	327546	329174	1629	Oligopeptide ABC transporter, periplasmic oligopeptide-binding protein OppA (TC 3.A.1.5.1)	ABC transporter oligopeptide (TC 3.A.1.5.1)	fig|6666666.225618.peg.319	CDS	H2397_S1_L001_R1_001_(paired)_trimmed_(paired)_contig_10	276503	276913	411	HTH-type transcriptional regulator cueR	- none -
fig|6666666.225598.peg.315	CDS	H2399_S14_L001_R1_001_(paired)_trimmed_(paired)_contig_1	332616	333236	621	Inner membrane protein yjdF	- none -	fig|6666666.225603.peg.318	CDS	H322_S1_L001_R1_001_(paired)_trimmed_(paired)_contig_1	326432	325806	627	Arylesterase precursor (EC 3.1.1.2)	- none -	fig|6666666.225607.peg.317	CDS	H1191_S15_L001_R1_001_(paired)_trimmed_(paired)_contig_11	69860	69090	771	ABC-type multidrug transport system, permease component	- none -	fig|6666666.225610.peg.318	CDS	A31_S13_L001_R1_001_(paired)_trimmed_(paired)_contig_1	329258	330178	921	Oligopeptide transport system permease protein OppB (TC 3.A.1.5.1)	ABC transporter oligopeptide (TC 3.A.1.5.1)	fig|6666666.225618.peg.320	CDS	H2397_S1_L001_R1_001_(paired)_trimmed_(paired)_contig_10	277635	276916	720	FIG00553612: hypothetical protein	- none -
fig|6666666.225598.peg.316	CDS	H2399_S14_L001_R1_001_(paired)_trimmed_(paired)_contig_1	334219	333266	954	Catabolite control protein A	HPr catabolite repression system	fig|6666666.225603.peg.319	CDS	H322_S1_L001_R1_001_(paired)_trimmed_(paired)_contig_1	326403	327089	687	Uncharacterized metabolite ABC transporter in Enterobacteriaceae, ATP-binding protein EC-YbbA	- none -	fig|6666666.225607.peg.318	CDS	H1191_S15_L001_R1_001_(paired)_trimmed_(paired)_contig_11	70783	69857	927	ABC-type multidrug transport system, ATPase component	- none -	fig|6666666.225610.peg.319	CDS	A31_S13_L001_R1_001_(paired)_trimmed_(paired)_contig_1	330193	331101	909	Oligopeptide transport system permease protein OppC (TC 3.A.1.5.1)	ABC transporter oligopeptide (TC 3.A.1.5.1)	fig|6666666.225618.peg.321	CDS	H2397_S1_L001_R1_001_(paired)_trimmed_(paired)_contig_10	279749	277605	2145	FIG00553856: hypothetical protein	- none -
fig|6666666.225598.peg.317	CDS	H2399_S14_L001_R1_001_(paired)_trimmed_(paired)_contig_1	334206	334373	168	hypothetical protein	- none -	fig|6666666.225603.peg.320	CDS	H322_S1_L001_R1_001_(paired)_trimmed_(paired)_contig_1	327086	329500	2415	FIG00809136: hypothetical protein	- none -	fig|6666666.225607.peg.319	CDS	H1191_S15_L001_R1_001_(paired)_trimmed_(paired)_contig_11	70892	71554	663	Carbonic anhydrase (EC 4.2.1.1)	Zinc regulated enzymes	fig|6666666.225610.peg.320	CDS	A31_S13_L001_R1_001_(paired)_trimmed_(paired)_contig_1	331113	332126	1014	Oligopeptide transport ATP-binding protein OppD (TC 3.A.1.5.1)	ABC transporter oligopeptide (TC 3.A.1.5.1)	fig|6666666.225618.peg.322	CDS	H2397_S1_L001_R1_001_(paired)_trimmed_(paired)_contig_10	280298	279843	456	Putative activity regulator of membrane protease YbbK	- none -
fig|6666666.225598.peg.318	CDS	H2399_S14_L001_R1_001_(paired)_trimmed_(paired)_contig_1	334510	334824	315	PTS system, cellobiose-specific IIB component (EC 2.7.1.69)	Beta-Glucoside Metabolism	fig|6666666.225603.peg.321	CDS	H322_S1_L001_R1_001_(paired)_trimmed_(paired)_contig_1	330668	329490	1179	Selenophosphate-dependent tRNA 2-selenouridine synthase	Selenocysteine metabolism, tRNA modification Bacteria	fig|6666666.225607.peg.320	CDS	H1191_S15_L001_R1_001_(paired)_trimmed_(paired)_contig_11	72144	71608	537	Hypoxanthine-guanine phosphoribosyltransferase (EC 2.4.2.8)	Cell division-ribosomal stress proteins cluster, Folate biosynthesis cluster, Purine conversions	fig|6666666.225610.peg.321	CDS	A31_S13_L001_R1_001_(paired)_trimmed_(paired)_contig_1	332123	333127	1005	Oligopeptide transport ATP-binding protein OppF (TC 3.A.1.5.1)	ABC transporter oligopeptide (TC 3.A.1.5.1)	fig|6666666.225618.peg.323	CDS	H2397_S1_L001_R1_001_(paired)_trimmed_(paired)_contig_10	281212	280295	918	Putative stomatin/prohibitin-family membrane protease subunit YbbK	- none -
fig|6666666.225598.peg.319	CDS	H2399_S14_L001_R1_001_(paired)_trimmed_(paired)_contig_1	334841	336166	1326	PTS system, cellobiose-specific IIC component (EC 2.7.1.69)	Beta-Glucoside Metabolism	fig|6666666.225603.peg.322	CDS	H322_S1_L001_R1_001_(paired)_trimmed_(paired)_contig_1	330727	330900	174	hypothetical protein	- none -	fig|6666666.225607.peg.321	CDS	H1191_S15_L001_R1_001_(paired)_trimmed_(paired)_contig_11	72484	74733	2250	Glucose dehydrogenase, PQQ-dependent (EC 1.1.5.2)	D-gluconate and ketogluconates metabolism, Entner-Doudoroff Pathway, Respiratory dehydrogenases 1	fig|6666666.225610.peg.322	CDS	A31_S13_L001_R1_001_(paired)_trimmed_(paired)_contig_1	333174	334010	837	Potassium voltage-gated channel subfamily KQT; possible potassium channel, VIC family	Potassium homeostasis	fig|6666666.225618.peg.324	CDS	H2397_S1_L001_R1_001_(paired)_trimmed_(paired)_contig_10	282176	281322	855	FIG000875: Thioredoxin domain-containing protein EC-YbbN	- none -
fig|6666666.225598.peg.320	CDS	H2399_S14_L001_R1_001_(paired)_trimmed_(paired)_contig_1	336302	336607	306	PTS system, cellobiose-specific IIA component (EC 2.7.1.69)	Beta-Glucoside Metabolism	fig|6666666.225603.peg.323	CDS	H322_S1_L001_R1_001_(paired)_trimmed_(paired)_contig_1	330959	332329	1371	Cystathionine beta-synthase (EC 4.2.1.22)	Cysteine Biosynthesis, Glycine and Serine Utilization, Methionine Biosynthesis, Methionine Degradation	fig|6666666.225607.peg.322	CDS	H1191_S15_L001_R1_001_(paired)_trimmed_(paired)_contig_11	76527	74965	1563	Blue copper oxidase CueO precursor	Copper homeostasis	fig|6666666.225610.peg.323	CDS	A31_S13_L001_R1_001_(paired)_trimmed_(paired)_contig_1	334369	334040	330	FIG002901: hypothetical protein co-occurring with Cardiolipin synthetase	- none -	fig|6666666.225618.peg.325	CDS	H2397_S1_L001_R1_001_(paired)_trimmed_(paired)_contig_10	283005	282235	771	Putative NAD(P)-dependent oxidoreductase EC-YbbO	- none -
fig|6666666.225598.peg.321	CDS	H2399_S14_L001_R1_001_(paired)_trimmed_(paired)_contig_1	336768	338147	1380	Maltoporin (maltose/maltodextrin high-affinity receptor, phage lambda receptor protein)	Maltose and Maltodextrin Utilization, Trehalose Uptake and Utilization	fig|6666666.225603.peg.324	CDS	H322_S1_L001_R1_001_(paired)_trimmed_(paired)_contig_1	332341	333486	1146	Cystathionine gamma-lyase (EC 4.4.1.1)	Cysteine Biosynthesis, Glycine and Serine Utilization, Methionine Biosynthesis, Methionine Degradation	fig|6666666.225607.peg.323	CDS	H1191_S15_L001_R1_001_(paired)_trimmed_(paired)_contig_11	76767	77093	327	Predicted chaperone lipoprotein YacC, potentially involved in protein secretion	Polyamine Metabolism	fig|6666666.225610.peg.324	CDS	A31_S13_L001_R1_001_(paired)_trimmed_(paired)_contig_1	335864	334404	1461	Cardiolipin synthetase (EC 2.7.8.-)	Cardiolipin synthesis, Glycerolipid and Glycerophospholipid Metabolism in Bacteria	fig|6666666.225618.peg.326	CDS	H2397_S1_L001_R1_001_(paired)_trimmed_(paired)_contig_10	283660	283034	627	Arylesterase precursor (EC 3.1.1.2)	- none -
fig|6666666.225598.peg.322	CDS	H2399_S14_L001_R1_001_(paired)_trimmed_(paired)_contig_1	339351	338221	1131	Putative inner membrane protein	- none -	fig|6666666.225603.peg.325	CDS	H322_S1_L001_R1_001_(paired)_trimmed_(paired)_contig_1	334717	333650	1068	Phosphoribosylaminoimidazole carboxylase ATPase subunit (EC 4.1.1.21)	De Novo Purine Biosynthesis	fig|6666666.225607.peg.324	CDS	H1191_S15_L001_R1_001_(paired)_trimmed_(paired)_contig_11	77217	78068	852	Spermidine synthase (EC 2.5.1.16)	Polyamine Metabolism	fig|6666666.225610.peg.325	CDS	A31_S13_L001_R1_001_(paired)_trimmed_(paired)_contig_1	336045	336182	138	hypothetical protein	- none -	fig|6666666.225618.peg.327	CDS	H2397_S1_L001_R1_001_(paired)_trimmed_(paired)_contig_10	283631	284317	687	Uncharacterized metabolite ABC transporter in Enterobacteriaceae, ATP-binding protein EC-YbbA	- none -
fig|6666666.225598.peg.323	CDS	H2399_S14_L001_R1_001_(paired)_trimmed_(paired)_contig_1	340012	339515	498	Putative membrane protein	- none -	fig|6666666.225603.peg.326	CDS	H322_S1_L001_R1_001_(paired)_trimmed_(paired)_contig_1	335223	334714	510	Phosphoribosylaminoimidazole carboxylase catalytic subunit (EC 4.1.1.21)	De Novo Purine Biosynthesis	fig|6666666.225607.peg.325	CDS	H1191_S15_L001_R1_001_(paired)_trimmed_(paired)_contig_11	78083	78877	795	S-adenosylmethionine decarboxylase proenzyme (EC 4.1.1.50), prokaryotic class 1A	Polyamine Metabolism	fig|6666666.225610.peg.326	CDS	A31_S13_L001_R1_001_(paired)_trimmed_(paired)_contig_1	336894	336778	117	hypothetical protein	- none -	fig|6666666.225618.peg.328	CDS	H2397_S1_L001_R1_001_(paired)_trimmed_(paired)_contig_10	284314	286728	2415	FIG00809136: hypothetical protein	- none -
fig|6666666.225598.peg.324	CDS	H2399_S14_L001_R1_001_(paired)_trimmed_(paired)_contig_1	340588	340088	501	Putative ATP-dependent RNA helicase-like protein	- none -	fig|6666666.225603.peg.327	CDS	H322_S1_L001_R1_001_(paired)_trimmed_(paired)_contig_1	336078	335356	723	UDP-2,3-diacylglucosamine diphosphatase (EC 3.6.1.54)	Llipid A biosynthesis cluster	fig|6666666.225607.peg.326	CDS	H1191_S15_L001_R1_001_(paired)_trimmed_(paired)_contig_11	79271	78906	366	FIG00638902: hypothetical protein	- none -	fig|6666666.225610.peg.327	CDS	A31_S13_L001_R1_001_(paired)_trimmed_(paired)_contig_1	337331	337035	297	YciL protein	Broadly distributed proteins not in subsystems, CBSS-211586.9.peg.2729	fig|6666666.225618.peg.329	CDS	H2397_S1_L001_R1_001_(paired)_trimmed_(paired)_contig_10	287896	286718	1179	Selenophosphate-dependent tRNA 2-selenouridine synthase	Selenocysteine metabolism, tRNA modification Bacteria
fig|6666666.225598.peg.325	CDS	H2399_S14_L001_R1_001_(paired)_trimmed_(paired)_contig_1	340694	341095	402	FIG00553919: hypothetical protein	- none -	fig|6666666.225603.peg.328	CDS	H322_S1_L001_R1_001_(paired)_trimmed_(paired)_contig_1	336576	336082	495	Peptidyl-prolyl cis-trans isomerase PpiB (EC 5.2.1.8)	Peptidyl-prolyl cis-trans isomerase, Queuosine-Archaeosine Biosynthesis	fig|6666666.225607.peg.327	CDS	H1191_S15_L001_R1_001_(paired)_trimmed_(paired)_contig_11	79455	79835	381	FIG00553820: hypothetical protein	- none -	fig|6666666.225610.peg.328	CDS	A31_S13_L001_R1_001_(paired)_trimmed_(paired)_contig_1	337555	338292	738	Ferric siderophore transport system, periplasmic binding protein TonB	Hemin transport system, Ton and Tol transport systems	fig|6666666.225618.peg.330	CDS	H2397_S1_L001_R1_001_(paired)_trimmed_(paired)_contig_10	287955	288128	174	hypothetical protein	- none -
fig|6666666.225598.peg.326	CDS	H2399_S14_L001_R1_001_(paired)_trimmed_(paired)_contig_1	341101	341520	420	Putative cytoplasmic protein	- none -	fig|6666666.225603.peg.329	CDS	H322_S1_L001_R1_001_(paired)_trimmed_(paired)_contig_1	336753	338138	1386	Cysteinyl-tRNA synthetase (EC 6.1.1.16)	Zinc regulated enzymes, tRNA aminoacylation, Cys	fig|6666666.225607.peg.328	CDS	H1191_S15_L001_R1_001_(paired)_trimmed_(paired)_contig_11	82441	79922	2520	Aconitate hydratase 2 (EC 4.2.1.3)	Glyoxylate bypass, TCA Cycle	fig|6666666.225610.peg.329	CDS	A31_S13_L001_R1_001_(paired)_trimmed_(paired)_contig_1	338743	338342	402	Acyl-CoA thioesterase YciA, involved in membrane biogenesis	CBSS-211586.9.peg.2729, Intracellular septation in Enterobacteria	fig|6666666.225618.peg.331	CDS	H2397_S1_L001_R1_001_(paired)_trimmed_(paired)_contig_10	288187	289557	1371	Cystathionine beta-synthase (EC 4.2.1.22)	Cysteine Biosynthesis, Glycine and Serine Utilization, Methionine Biosynthesis, Methionine Degradation
fig|6666666.225598.peg.327	CDS	H2399_S14_L001_R1_001_(paired)_trimmed_(paired)_contig_1	342378	341506	873	L-fucose operon activator	- none -	fig|6666666.225603.peg.330	CDS	H322_S1_L001_R1_001_(paired)_trimmed_(paired)_contig_1	339362	338346	1017	Maltose regulon regulatory protein MalI (repressor for malXY)	Maltose and Maltodextrin Utilization	fig|6666666.225607.peg.329	CDS	H1191_S15_L001_R1_001_(paired)_trimmed_(paired)_contig_11	83102	83221	120	hypothetical protein	- none -	fig|6666666.225610.peg.330	CDS	A31_S13_L001_R1_001_(paired)_trimmed_(paired)_contig_1	341094	338905	2190	Outer Membrane Siderophore Receptor IroN	- none -	fig|6666666.225618.peg.332	CDS	H2397_S1_L001_R1_001_(paired)_trimmed_(paired)_contig_10	289569	290714	1146	Cystathionine gamma-lyase (EC 4.4.1.1)	Cysteine Biosynthesis, Glycine and Serine Utilization, Methionine Biosynthesis, Methionine Degradation
fig|6666666.225598.peg.328	CDS	H2399_S14_L001_R1_001_(paired)_trimmed_(paired)_contig_1	342416	343312	897	FIG00553873: hypothetical protein	- none -	fig|6666666.225603.peg.331	CDS	H322_S1_L001_R1_001_(paired)_trimmed_(paired)_contig_1	340926	339427	1500	PTS system, glucose-specific IIC component / PTS system, glucose-specific IIB component (EC 2.7.1.69) / PTS system, glucose-specific IIA component	Trehalose Uptake and Utilization	fig|6666666.225607.peg.330	CDS	H1191_S15_L001_R1_001_(paired)_trimmed_(paired)_contig_11	83426	84913	1488	FIG01200701: possible membrane protein	- none -	fig|6666666.225610.peg.331	CDS	A31_S13_L001_R1_001_(paired)_trimmed_(paired)_contig_1	341862	341326	537	Intracellular septation protein IspA	CBSS-211586.9.peg.2729, Intracellular septation in Enterobacteria	fig|6666666.225618.peg.333	CDS	H2397_S1_L001_R1_001_(paired)_trimmed_(paired)_contig_10	291945	290878	1068	Phosphoribosylaminoimidazole carboxylase ATPase subunit (EC 4.1.1.21)	De Novo Purine Biosynthesis
fig|6666666.225598.peg.329	CDS	H2399_S14_L001_R1_001_(paired)_trimmed_(paired)_contig_1	343805	343380	426	Biopolymer transport protein ExbD/TolR	Ton and Tol transport systems	fig|6666666.225603.peg.332	CDS	H322_S1_L001_R1_001_(paired)_trimmed_(paired)_contig_1	341415	341203	213	FIG002958: hypothetical protein	DNA replication cluster 1, Hypothetical Coupled to RecF	fig|6666666.225607.peg.331	CDS	H1191_S15_L001_R1_001_(paired)_trimmed_(paired)_contig_11	84927	85721	795	Probable secreted protein	- none -	fig|6666666.225610.peg.332	CDS	A31_S13_L001_R1_001_(paired)_trimmed_(paired)_contig_1	342657	341914	744	Membrane protein YciC, linked to IspA	Intracellular septation in Enterobacteria	fig|6666666.225618.peg.334	CDS	H2397_S1_L001_R1_001_(paired)_trimmed_(paired)_contig_10	292451	291942	510	Phosphoribosylaminoimidazole carboxylase catalytic subunit (EC 4.1.1.21)	De Novo Purine Biosynthesis
fig|6666666.225598.peg.330	CDS	H2399_S14_L001_R1_001_(paired)_trimmed_(paired)_contig_1	344544	343810	735	MotA/TolQ/ExbB proton channel family protein	Ton and Tol transport systems	fig|6666666.225603.peg.333	CDS	H322_S1_L001_R1_001_(paired)_trimmed_(paired)_contig_1	342283	341417	867	Methylenetetrahydrofolate dehydrogenase (NADP+) (EC 1.5.1.5) / Methenyltetrahydrofolate cyclohydrolase (EC 3.5.4.9)	5-FCL-like protein, One-carbon metabolism by tetrahydropterines, One-carbon metabolism by tetrahydropterines, Serine-glyoxylate cycle, Serine-glyoxylate cycle	fig|6666666.225607.peg.332	CDS	H1191_S15_L001_R1_001_(paired)_trimmed_(paired)_contig_11	86508	85777	732	IncF plasmid conjugative transfer surface exclusion protein TraT	- none -	fig|6666666.225610.peg.333	CDS	A31_S13_L001_R1_001_(paired)_trimmed_(paired)_contig_1	343089	342682	408	Ferredoxin	Inorganic Sulfur Assimilation, Soluble cytochromes and functionally related electron carriers	fig|6666666.225618.peg.335	CDS	H2397_S1_L001_R1_001_(paired)_trimmed_(paired)_contig_10	293306	292584	723	UDP-2,3-diacylglucosamine diphosphatase (EC 3.6.1.54)	Llipid A biosynthesis cluster
fig|6666666.225598.peg.331	CDS	H2399_S14_L001_R1_001_(paired)_trimmed_(paired)_contig_1	344795	344589	207	hypothetical protein	- none -	fig|6666666.225603.rna.6	RNA	H322_S1_L001_R1_001_(paired)_trimmed_(paired)_contig_1	342492	342565	74	tRNA-Arg-TCT	- none -	fig|6666666.225607.peg.333	CDS	H1191_S15_L001_R1_001_(paired)_trimmed_(paired)_contig_11	88243	86819	1425	Dihydrolipoamide dehydrogenase of pyruvate dehydrogenase complex (EC 1.8.1.4) @ Dihydrolipoamide dehydrogenase (EC 1.8.1.4)	5-FCL-like protein, Glycine cleavage system, Pyruvate metabolism II: acetyl-CoA, acetogenesis from pyruvate, TCA Cycle, TCA Cycle	fig|6666666.225610.peg.334	CDS	A31_S13_L001_R1_001_(paired)_trimmed_(paired)_contig_1	343372	344004	633	Outer membrane protein W precursor	- none -	fig|6666666.225618.peg.336	CDS	H2397_S1_L001_R1_001_(paired)_trimmed_(paired)_contig_10	293804	293310	495	Peptidyl-prolyl cis-trans isomerase PpiB (EC 5.2.1.8)	Peptidyl-prolyl cis-trans isomerase, Queuosine-Archaeosine Biosynthesis
fig|6666666.225598.peg.333	CDS	H2399_S14_L001_R1_001_(paired)_trimmed_(paired)_contig_1	346099	346752	654	DedA family inner membrane protein YghB	DedA family of inner membrane proteins	fig|6666666.225603.peg.334	CDS	H322_S1_L001_R1_001_(paired)_trimmed_(paired)_contig_1	343747	342584	1164	Phage integrase	- none -	fig|6666666.225607.peg.334	CDS	H1191_S15_L001_R1_001_(paired)_trimmed_(paired)_contig_11	90348	88450	1899	Dihydrolipoamide acetyltransferase component of pyruvate dehydrogenase complex (EC 2.3.1.12)	5-FCL-like protein, Dehydrogenase complexes, Pyruvate metabolism II: acetyl-CoA, acetogenesis from pyruvate	fig|6666666.225610.peg.335	CDS	A31_S13_L001_R1_001_(paired)_trimmed_(paired)_contig_1	344263	344135	129	hypothetical protein	- none -	fig|6666666.225618.peg.337	CDS	H2397_S1_L001_R1_001_(paired)_trimmed_(paired)_contig_10	293981	295366	1386	Cysteinyl-tRNA synthetase (EC 6.1.1.16)	Zinc regulated enzymes, tRNA aminoacylation, Cys
fig|6666666.225598.peg.334	CDS	H2399_S14_L001_R1_001_(paired)_trimmed_(paired)_contig_1	347674	346781	894	Hypothetical transcriptional regulator YqhC	- none -	fig|6666666.225603.peg.335	CDS	H322_S1_L001_R1_001_(paired)_trimmed_(paired)_contig_1	344261	343992	270	hypothetical protein	- none -	fig|6666666.225607.peg.335	CDS	H1191_S15_L001_R1_001_(paired)_trimmed_(paired)_contig_11	93026	90363	2664	Pyruvate dehydrogenase E1 component (EC 1.2.4.1)	5-FCL-like protein, Dehydrogenase complexes, Methionine Degradation, Pyruvate metabolism II: acetyl-CoA, acetogenesis from pyruvate	fig|6666666.225610.peg.336	CDS	A31_S13_L001_R1_001_(paired)_trimmed_(paired)_contig_1	345464	344655	810	Tryptophan synthase alpha chain (EC 4.2.1.20)	Auxin biosynthesis, Chorismate: Intermediate for synthesis of Tryptophan, PAPA antibiotics, PABA, 3-hydroxyanthranilate and more., Tryptophan synthesis	fig|6666666.225618.peg.338	CDS	H2397_S1_L001_R1_001_(paired)_trimmed_(paired)_contig_10	296590	295574	1017	Maltose regulon regulatory protein MalI (repressor for malXY)	Maltose and Maltodextrin Utilization
fig|6666666.225598.peg.335	CDS	H2399_S14_L001_R1_001_(paired)_trimmed_(paired)_contig_1	347865	349028	1164	Hypothetical oxidoreductase YqhD (EC 1.1.-.-)	- none -	fig|6666666.225603.peg.336	CDS	H322_S1_L001_R1_001_(paired)_trimmed_(paired)_contig_10	2284	170	2115	Translation elongation factor G	Translation elongation factor G family, Translation elongation factors bacterial, Universal GTPases	fig|6666666.225607.peg.336	CDS	H1191_S15_L001_R1_001_(paired)_trimmed_(paired)_contig_11	94046	93282	765	Transcriptional repressor for pyruvate dehydrogenase complex	- none -	fig|6666666.225610.peg.337	CDS	A31_S13_L001_R1_001_(paired)_trimmed_(paired)_contig_1	346660	345464	1197	Tryptophan synthase beta chain (EC 4.2.1.20)	Auxin biosynthesis, Chorismate: Intermediate for synthesis of Tryptophan, PAPA antibiotics, PABA, 3-hydroxyanthranilate and more., Tryptophan synthesis	fig|6666666.225618.peg.339	CDS	H2397_S1_L001_R1_001_(paired)_trimmed_(paired)_contig_10	298154	296655	1500	PTS system, glucose-specific IIC component / PTS system, glucose-specific IIB component (EC 2.7.1.69) / PTS system, glucose-specific IIA component	Trehalose Uptake and Utilization
fig|6666666.225598.peg.336	CDS	H2399_S14_L001_R1_001_(paired)_trimmed_(paired)_contig_1	349134	349961	828	Methylglyoxal reductase, acetol producing (EC 1.1.1.-) / 2,5-diketo-D-gluconate reductase A (EC 1.1.1.274)	D-gluconate and ketogluconates metabolism	fig|6666666.225603.peg.337	CDS	H322_S1_L001_R1_001_(paired)_trimmed_(paired)_contig_10	2849	2379	471	SSU ribosomal protein S7p (S5e)	- none -	fig|6666666.225607.peg.337	CDS	H1191_S15_L001_R1_001_(paired)_trimmed_(paired)_contig_11	94586	95959	1374	Aromatic amino acid transport protein AroP	- none -	fig|6666666.225610.peg.338	CDS	A31_S13_L001_R1_001_(paired)_trimmed_(paired)_contig_1	348028	346670	1359	Indole-3-glycerol phosphate synthase (EC 4.1.1.48) / Phosphoribosylanthranilate isomerase (EC 5.3.1.24)	Auxin biosynthesis, Chorismate: Intermediate for synthesis of Tryptophan, PAPA antibiotics, PABA, 3-hydroxyanthranilate and more., Chorismate: Intermediate for synthesis of Tryptophan, PAPA antibiotics, PABA, 3-hydroxyanthranilate and more., Tryptophan synthesis, Tryptophan synthesis	fig|6666666.225618.peg.340	CDS	H2397_S1_L001_R1_001_(paired)_trimmed_(paired)_contig_10	298643	298431	213	FIG002958: hypothetical protein	DNA replication cluster 1, Hypothetical Coupled to RecF
fig|6666666.225598.peg.337	CDS	H2399_S14_L001_R1_001_(paired)_trimmed_(paired)_contig_1	350038	350547	510	conserved hypothetical protein	- none -	fig|6666666.225603.peg.338	CDS	H322_S1_L001_R1_001_(paired)_trimmed_(paired)_contig_10	3734	3447	288	tRNA 5-methylaminomethyl-2-thiouridine synthase TusB	Sulfite reduction-associated complex DsrMKJOP and co-clustering genes, mnm5U34 biosynthesis bacteria, tRNA modification Bacteria	fig|6666666.225607.peg.338	CDS	H1191_S15_L001_R1_001_(paired)_trimmed_(paired)_contig_11	96116	97516	1401	Possible GPH family transporter (TC 2.A.2) for arabinosides	L-Arabinose utilization	fig|6666666.225610.peg.339	CDS	A31_S13_L001_R1_001_(paired)_trimmed_(paired)_contig_1	349627	348032	1596	Anthranilate synthase, amidotransferase component (EC 4.1.3.27) / Anthranilate phosphoribosyltransferase (EC 2.4.2.18)	Auxin biosynthesis, Chorismate: Intermediate for synthesis of Tryptophan, PAPA antibiotics, PABA, 3-hydroxyanthranilate and more., Chorismate: Intermediate for synthesis of Tryptophan, PAPA antibiotics, PABA, 3-hydroxyanthranilate and more., Tryptophan synthesis, Tryptophan synthesis	fig|6666666.225618.peg.341	CDS	H2397_S1_L001_R1_001_(paired)_trimmed_(paired)_contig_10	299511	298645	867	Methylenetetrahydrofolate dehydrogenase (NADP+) (EC 1.5.1.5) / Methenyltetrahydrofolate cyclohydrolase (EC 3.5.4.9)	5-FCL-like protein, One-carbon metabolism by tetrahydropterines, One-carbon metabolism by tetrahydropterines, Serine-glyoxylate cycle, Serine-glyoxylate cycle
fig|6666666.225598.peg.338	CDS	H2399_S14_L001_R1_001_(paired)_trimmed_(paired)_contig_1	350909	350607	303	hypothetical protein	- none -	fig|6666666.225603.peg.339	CDS	H322_S1_L001_R1_001_(paired)_trimmed_(paired)_contig_10	4102	3743	360	tRNA 5-methylaminomethyl-2-thiouridine synthase TusC	CBSS-326442.4.peg.1852, Sulfite reduction-associated complex DsrMKJOP and co-clustering genes, mnm5U34 biosynthesis bacteria, tRNA modification Bacteria	fig|6666666.225607.peg.339	CDS	H1191_S15_L001_R1_001_(paired)_trimmed_(paired)_contig_11	97526	98479	954	Alpha-L-arabinofuranosidase II precursor (EC 3.2.1.55)	L-Arabinose utilization	fig|6666666.225610.peg.340	CDS	A31_S13_L001_R1_001_(paired)_trimmed_(paired)_contig_1	351261	349627	1635	Anthranilate synthase, aminase component (EC 4.1.3.27)	Chorismate: Intermediate for synthesis of Tryptophan, PAPA antibiotics, PABA, 3-hydroxyanthranilate and more., Tryptophan synthesis	fig|6666666.225618.rna.4	RNA	H2397_S1_L001_R1_001_(paired)_trimmed_(paired)_contig_10	299720	299793	74	tRNA-Arg-TCT	- none -
fig|6666666.225598.peg.339	CDS	H2399_S14_L001_R1_001_(paired)_trimmed_(paired)_contig_1	351603	350968	636	Glutaredoxin 2	Glutaredoxins, Glutathione: Redox cycle	fig|6666666.225603.peg.340	CDS	H322_S1_L001_R1_001_(paired)_trimmed_(paired)_contig_10	4488	4102	387	tRNA 5-methylaminomethyl-2-thiouridine synthase TusD	CBSS-326442.4.peg.1852, Sulfite reduction-associated complex DsrMKJOP and co-clustering genes, mnm5U34 biosynthesis bacteria, tRNA modification Bacteria	fig|6666666.225607.peg.340	CDS	H1191_S15_L001_R1_001_(paired)_trimmed_(paired)_contig_11	99353	98499	855	AmpE protein	- none -	fig|6666666.225610.peg.341	CDS	A31_S13_L001_R1_001_(paired)_trimmed_(paired)_contig_1	351467	352345	879	COG0613, Predicted metal-dependent phosphoesterases (PHP family)	YrdC-YciO-Sua5 protein family, tRNA modification Bacteria	fig|6666666.225618.peg.342	CDS	H2397_S1_L001_R1_001_(paired)_trimmed_(paired)_contig_10	300951	299812	1140	Phage integrase	- none -
fig|6666666.225598.peg.340	CDS	H2399_S14_L001_R1_001_(paired)_trimmed_(paired)_contig_1	351793	352410	618	FIG00554176: hypothetical protein	- none -	fig|6666666.225603.peg.341	CDS	H322_S1_L001_R1_001_(paired)_trimmed_(paired)_contig_10	5210	4488	723	YheO-like PAS domain	- none -	fig|6666666.225607.peg.341	CDS	H1191_S15_L001_R1_001_(paired)_trimmed_(paired)_contig_11	99913	99350	564	N-acetylmuramoyl-L-alanine amidase (EC 3.5.1.28) AmpD	Recycling of Peptidoglycan Amino Acids	fig|6666666.225610.peg.342	CDS	A31_S13_L001_R1_001_(paired)_trimmed_(paired)_contig_1	352342	352962	621	Hypothetical YciO protein, TsaC/YrdC paralog	YrdC-YciO-Sua5 protein family	fig|6666666.225618.peg.343	CDS	H2397_S1_L001_R1_001_(paired)_trimmed_(paired)_contig_10	301489	301220	270	hypothetical protein	- none -
fig|6666666.225598.peg.341	CDS	H2399_S14_L001_R1_001_(paired)_trimmed_(paired)_contig_1	352658	353605	948	Trehalose operon transcriptional repressor	Trehalose Uptake and Utilization	fig|6666666.225603.peg.342	CDS	H322_S1_L001_R1_001_(paired)_trimmed_(paired)_contig_10	6213	5386	828	FKBP-type peptidyl-prolyl cis-trans isomerase FkpA precursor (EC 5.2.1.8)	Peptidyl-prolyl cis-trans isomerase, Potassium homeostasis	fig|6666666.225607.peg.342	CDS	H1191_S15_L001_R1_001_(paired)_trimmed_(paired)_contig_11	100001	100891	891	Quinolinate phosphoribosyltransferase [decarboxylating] (EC 2.4.2.19)	Mycobacterium virulence operon possibly involved in quinolinate biosynthesis, NAD and NADP cofactor biosynthesis global	fig|6666666.225610.peg.343	CDS	A31_S13_L001_R1_001_(paired)_trimmed_(paired)_contig_1	353089	354174	1086	Ribosomal large subunit pseudouridine synthase B (EC 4.2.1.70)	RNA pseudouridine syntheses	fig|6666666.225618.peg.344	CDS	H2397_S1_L001_R1_001_(paired)_trimmed_(paired)_contig_100	973	1569	597	Glutathione S-transferase (EC 2.5.1.18)	Glutathione: Non-redox reactions
fig|6666666.225598.peg.342	CDS	H2399_S14_L001_R1_001_(paired)_trimmed_(paired)_contig_1	353739	355157	1419	PTS system, trehalose-specific IIB component (EC 2.7.1.69) / PTS system, trehalose-specific IIC component (EC 2.7.1.69)	Trehalose Uptake and Utilization, Trehalose Uptake and Utilization	fig|6666666.225603.peg.343	CDS	H322_S1_L001_R1_001_(paired)_trimmed_(paired)_contig_10	6426	6644	219	Protein SlyX	- none -	fig|6666666.225607.peg.343	CDS	H1191_S15_L001_R1_001_(paired)_trimmed_(paired)_contig_11	101144	101578	435	Type IV pilin PilA	Type IV pilus	fig|6666666.225610.peg.344	CDS	A31_S13_L001_R1_001_(paired)_trimmed_(paired)_contig_1	354819	354229	591	Cob(I)alamin adenosyltransferase (EC 2.5.1.17)	- none -	fig|6666666.225618.peg.345	CDS	H2397_S1_L001_R1_001_(paired)_trimmed_(paired)_contig_100	1935	1609	327	FIG00554159: hypothetical protein	- none -
fig|6666666.225598.peg.343	CDS	H2399_S14_L001_R1_001_(paired)_trimmed_(paired)_contig_1	355218	356879	1662	Trehalose-6-phosphate hydrolase (EC 3.2.1.93)	Trehalose Uptake and Utilization	fig|6666666.225603.peg.344	CDS	H322_S1_L001_R1_001_(paired)_trimmed_(paired)_contig_10	7278	6700	579	FKBP-type peptidyl-prolyl cis-trans isomerase SlyD (EC 5.2.1.8)	G3E family of P-loop GTPases (metallocenter biosynthesis), Peptidyl-prolyl cis-trans isomerase, Potassium homeostasis	fig|6666666.225607.peg.344	CDS	H1191_S15_L001_R1_001_(paired)_trimmed_(paired)_contig_11	101593	102975	1383	Type IV fimbrial assembly, ATPase PilB	CBSS-562.2.peg.633, Type IV pilus	fig|6666666.225610.peg.345	CDS	A31_S13_L001_R1_001_(paired)_trimmed_(paired)_contig_1	355577	354816	762	FIG00553873: hypothetical protein	- none -	fig|6666666.225618.peg.346	CDS	H2397_S1_L001_R1_001_(paired)_trimmed_(paired)_contig_101	72	1355	1284	Arsenic efflux pump protein	Arsenic resistance
fig|6666666.225598.peg.344	CDS	H2399_S14_L001_R1_001_(paired)_trimmed_(paired)_contig_1	357420	356890	531	Glutathione-regulated potassium-efflux system ancillary protein KefG	Glutathione-regulated potassium-efflux system and associated functions, Potassium homeostasis	fig|6666666.225603.peg.345	CDS	H322_S1_L001_R1_001_(paired)_trimmed_(paired)_contig_10	7573	7373	201	Putative cytoplasmic protein ,probably associated with Glutathione-regulated potassium-efflux	Potassium homeostasis	fig|6666666.225607.peg.345	CDS	H1191_S15_L001_R1_001_(paired)_trimmed_(paired)_contig_11	102968	104167	1200	Type IV fimbrial assembly protein PilC	CBSS-562.2.peg.633, Type IV pilus	fig|6666666.225610.peg.346	CDS	A31_S13_L001_R1_001_(paired)_trimmed_(paired)_contig_1	355836	356885	1050	Possible protease sohB (EC 3.4.21.-)	- none -	fig|6666666.225618.peg.347	CDS	H2397_S1_L001_R1_001_(paired)_trimmed_(paired)_contig_103	35	979	945	Glycogen debranching enzyme (EC 3.2.1.-)	Glycogen metabolism, Glycogen metabolism cluster, Trehalose Biosynthesis
fig|6666666.225598.peg.345	CDS	H2399_S14_L001_R1_001_(paired)_trimmed_(paired)_contig_1	357523	358404	882	Transcriptional regulator, LysR family	- none -	fig|6666666.225603.peg.346	CDS	H322_S1_L001_R1_001_(paired)_trimmed_(paired)_contig_10	9390	7585	1806	Glutathione-regulated potassium-efflux system protein KefB	Glutathione-regulated potassium-efflux system and associated functions	fig|6666666.225607.peg.346	CDS	H1191_S15_L001_R1_001_(paired)_trimmed_(paired)_contig_11	105250	104207	1044	GMP reductase (EC 1.7.1.7)	Purine conversions	fig|6666666.225610.peg.347	CDS	A31_S13_L001_R1_001_(paired)_trimmed_(paired)_contig_1	357215	356964	252	FIG00948954: hypothetical protein YciN	- none -	fig|6666666.225618.peg.348	CDS	H2397_S1_L001_R1_001_(paired)_trimmed_(paired)_contig_103	2733	1042	1692	FIG00553712: hypothetical protein	- none -
fig|6666666.225598.peg.346	CDS	H2399_S14_L001_R1_001_(paired)_trimmed_(paired)_contig_1	358701	360836	2136	Ribonucleotide reductase of class III (anaerobic), large subunit (EC 1.17.4.2)	Ribonucleotide reduction	fig|6666666.225603.peg.347	CDS	H322_S1_L001_R1_001_(paired)_trimmed_(paired)_contig_10	9944	9390	555	Glutathione-regulated potassium-efflux system ancillary protein KefG	Glutathione-regulated potassium-efflux system and associated functions, Potassium homeostasis	fig|6666666.225607.peg.347	CDS	H1191_S15_L001_R1_001_(paired)_trimmed_(paired)_contig_11	105514	106134	621	Dephospho-CoA kinase (EC 2.7.1.24)	CBSS-562.2.peg.633, Coenzyme A Biosynthesis	fig|6666666.225610.peg.348	CDS	A31_S13_L001_R1_001_(paired)_trimmed_(paired)_contig_1	357574	360213	2640	DNA topoisomerase I (EC 5.99.1.2)	CBSS-272943.3.peg.1367, Conserved gene cluster associated with Met-tRNA formyltransferase, DNA topoisomerases, Type I, ATP-independent	fig|6666666.225618.peg.349	CDS	H2397_S1_L001_R1_001_(paired)_trimmed_(paired)_contig_104	337	1011	675	Sorbitol-6-phosphate 2-dehydrogenase (EC 1.1.1.140)	- none -
fig|6666666.225598.peg.347	CDS	H2399_S14_L001_R1_001_(paired)_trimmed_(paired)_contig_1	361421	361885	465	Ribonucleotide reductase of class III (anaerobic), activating protein (EC 1.97.1.4)	Ribonucleotide reduction	fig|6666666.225603.peg.348	CDS	H322_S1_L001_R1_001_(paired)_trimmed_(paired)_contig_10	10068	11978	1911	Glutathione-regulated potassium-efflux system ATP-binding protein	Glutathione-regulated potassium-efflux system and associated functions, Potassium homeostasis	fig|6666666.225607.peg.348	CDS	H1191_S15_L001_R1_001_(paired)_trimmed_(paired)_contig_11	106134	106877	744	FIG002842: hypothetical protein	CBSS-562.2.peg.633	fig|6666666.225610.peg.349	CDS	A31_S13_L001_R1_001_(paired)_trimmed_(paired)_contig_1	360400	361374	975	Cys regulon transcriptional activator CysB	Cysteine Biosynthesis, LysR-family proteins in Escherichia coli	fig|6666666.225618.peg.350	CDS	H2397_S1_L001_R1_001_(paired)_trimmed_(paired)_contig_104	2018	1041	978	integrase/recombinase	- none -
fig|6666666.225598.peg.348	CDS	H2399_S14_L001_R1_001_(paired)_trimmed_(paired)_contig_1	362066	361893	174	RelE/StbE replicon stabilization toxin	Toxin-antitoxin replicon stabilization systems	fig|6666666.225603.peg.349	CDS	H322_S1_L001_R1_001_(paired)_trimmed_(paired)_contig_10	12333	13454	1122	Tellurite resistance protein	- none -	fig|6666666.225607.peg.349	CDS	H1191_S15_L001_R1_001_(paired)_trimmed_(paired)_contig_11	106887	107087	201	FIG003276: zinc-binding protein	CBSS-562.2.peg.633	fig|6666666.225610.peg.350	CDS	A31_S13_L001_R1_001_(paired)_trimmed_(paired)_contig_1	361731	361859	129	hypothetical protein	- none -	fig|6666666.225618.peg.351	CDS	H2397_S1_L001_R1_001_(paired)_trimmed_(paired)_contig_104	2460	2573	114	hypothetical protein	- none -
fig|6666666.225598.peg.349	CDS	H2399_S14_L001_R1_001_(paired)_trimmed_(paired)_contig_1	362179	362063	117	RelE/StbE replicon stabilization toxin	Toxin-antitoxin replicon stabilization systems	fig|6666666.225603.peg.350	CDS	H322_S1_L001_R1_001_(paired)_trimmed_(paired)_contig_10	13509	14483	975	hypothetical protein	- none -	fig|6666666.225607.peg.350	CDS	H1191_S15_L001_R1_001_(paired)_trimmed_(paired)_contig_11	107476	107084	393	Mutator mutT protein (7,8-dihydro-8-oxoguanine-triphosphatase) (EC 3.6.1.-)	CBSS-562.2.peg.633, Nudix proteins (nucleoside triphosphate hydrolases)	fig|6666666.225610.peg.351	CDS	A31_S13_L001_R1_001_(paired)_trimmed_(paired)_contig_1	362162	362287	126	hypothetical protein	- none -	fig|6666666.225618.peg.352	CDS	H2397_S1_L001_R1_001_(paired)_trimmed_(paired)_contig_104	3705	3313	393	Transporter, MFS superfamily	- none -
fig|6666666.225598.peg.350	CDS	H2399_S14_L001_R1_001_(paired)_trimmed_(paired)_contig_1	362411	362169	243	RelB/StbD replicon stabilization protein (antitoxin to RelE/StbE)	Toxin-antitoxin replicon stabilization systems	fig|6666666.225603.peg.351	CDS	H322_S1_L001_R1_001_(paired)_trimmed_(paired)_contig_10	16051	14561	1491	Nicotinamide phosphoribosyltransferase (EC 2.4.2.12)	NAD and NADP cofactor biosynthesis global	fig|6666666.225607.peg.351	CDS	H1191_S15_L001_R1_001_(paired)_trimmed_(paired)_contig_11	110182	107537	2646	Protein export cytoplasm protein SecA ATPase RNA helicase (TC 3.A.5.1.1)	- none -	fig|6666666.225610.peg.352	CDS	A31_S13_L001_R1_001_(paired)_trimmed_(paired)_contig_1	362456	365131	2676	Aconitate hydratase (EC 4.2.1.3) @ 2-methylisocitrate dehydratase (EC 4.2.1.99)	Glyoxylate bypass, Serine-glyoxylate cycle, TCA Cycle	fig|6666666.225618.peg.353	CDS	H2397_S1_L001_R1_001_(paired)_trimmed_(paired)_contig_105	113	796	684	beta-lactamase-like protein	- none -
fig|6666666.225598.peg.351	CDS	H2399_S14_L001_R1_001_(paired)_trimmed_(paired)_contig_1	364399	362489	1911	Putative BglB-family transcriptional antiterminator	- none -	fig|6666666.225603.peg.352	CDS	H322_S1_L001_R1_001_(paired)_trimmed_(paired)_contig_10	16920	16063	858	Ribose-phosphate pyrophosphokinase (EC 2.7.6.1)	A Gammaproteobacteria Cluster Relating to Translation, De Novo Purine Biosynthesis, Pentose phosphate pathway, Transcription repair cluster	fig|6666666.225607.peg.352	CDS	H1191_S15_L001_R1_001_(paired)_trimmed_(paired)_contig_11	110722	110300	423	Secretion monitor precursor	CBSS-349966.3.peg.197	fig|6666666.225610.peg.353	CDS	A31_S13_L001_R1_001_(paired)_trimmed_(paired)_contig_1	365788	365195	594	GTP cyclohydrolase II (EC 3.5.4.25)	Molybdenum cofactor biosynthesis, Riboflavin, FMN and FAD metabolism, Riboflavin, FMN and FAD metabolism in plants, Riboflavin synthesis cluster	fig|6666666.225618.peg.354	CDS	H2397_S1_L001_R1_001_(paired)_trimmed_(paired)_contig_105	1918	818	1101	Guanine deaminase (EC 3.5.4.3)	Purine Utilization, Purine conversions
fig|6666666.225598.peg.352	CDS	H2399_S14_L001_R1_001_(paired)_trimmed_(paired)_contig_1	365253	364513	741	2-dehydro-3-deoxyphosphogluconate aldolase (EC 4.1.2.14) in D-glucosaminate utilization operon	- none -	fig|6666666.225603.peg.353	CDS	H322_S1_L001_R1_001_(paired)_trimmed_(paired)_contig_10	17117	17836	720	Nudix-related transcriptional regulator NrtR	NAD and NADP cofactor biosynthesis global	fig|6666666.225607.peg.353	CDS	H1191_S15_L001_R1_001_(paired)_trimmed_(paired)_contig_11	111986	111069	918	UDP-3-O-[3-hydroxymyristoyl] N-acetylglucosamine deacetylase (EC 3.5.1.108)	CBSS-349966.3.peg.197	fig|6666666.225610.peg.354	CDS	A31_S13_L001_R1_001_(paired)_trimmed_(paired)_contig_1	365988	366752	765	Phosphatidylglycerophosphatase B (EC 3.1.3.27)	Glycerolipid and Glycerophospholipid Metabolism in Bacteria, Osmotic stress cluster	fig|6666666.225618.peg.355	CDS	H2397_S1_L001_R1_001_(paired)_trimmed_(paired)_contig_107	649	425	225	Phage tail fiber protein	Phage tail fiber proteins
fig|6666666.225598.peg.353	CDS	H2399_S14_L001_R1_001_(paired)_trimmed_(paired)_contig_1	366368	365250	1119	D-Glucosaminate-6-phosphate ammonia-lyase (EC 4.3.1.-)	- none -	fig|6666666.225603.peg.354	CDS	H322_S1_L001_R1_001_(paired)_trimmed_(paired)_contig_10	18005	18925	921	Hydrolase, alpha/beta fold family functionally coupled to Phosphoribulokinase	cAMP signaling in bacteria	fig|6666666.225607.peg.354	CDS	H1191_S15_L001_R1_001_(paired)_trimmed_(paired)_contig_11	113239	112088	1152	Cell division protein FtsZ (EC 3.4.24.-)	Bacterial Cell Division, Bacterial Cytoskeleton, cell division cluster containing FtsQ, cell division core of larger cluster	fig|6666666.225610.peg.355	CDS	A31_S13_L001_R1_001_(paired)_trimmed_(paired)_contig_1	366900	367208	309	Inner membrane protein yciS	- none -	fig|6666666.225618.peg.356	CDS	H2397_S1_L001_R1_001_(paired)_trimmed_(paired)_contig_109	566	1258	693	Two-component response regulator	- none -
fig|6666666.225598.peg.354	CDS	H2399_S14_L001_R1_001_(paired)_trimmed_(paired)_contig_1	367485	366352	1134	Metallo-dependent hydrolases, subgroup B	- none -	fig|6666666.225603.peg.355	CDS	H322_S1_L001_R1_001_(paired)_trimmed_(paired)_contig_10	18926	19144	219	FIG01199774: hypothetical protein	- none -	fig|6666666.225607.peg.355	CDS	H1191_S15_L001_R1_001_(paired)_trimmed_(paired)_contig_11	114559	113303	1257	Cell division protein FtsA	Bacterial Cell Division, Bacterial Cytoskeleton, cell division cluster containing FtsQ, cell division core of larger cluster	fig|6666666.225610.peg.356	CDS	A31_S13_L001_R1_001_(paired)_trimmed_(paired)_contig_1	367215	368384	1170	Heat shock (predicted periplasmic) protein YciM, precursor	Osmotic stress cluster	fig|6666666.225618.peg.357	CDS	H2397_S1_L001_R1_001_(paired)_trimmed_(paired)_contig_109	1255	2433	1179	two-component system sensor protein	- none -
fig|6666666.225598.peg.355	CDS	H2399_S14_L001_R1_001_(paired)_trimmed_(paired)_contig_1	368170	367526	645	Putative inner membrane protein	- none -	fig|6666666.225603.peg.356	CDS	H322_S1_L001_R1_001_(paired)_trimmed_(paired)_contig_10	19193	20062	870	Phosphoribulokinase (EC 2.7.1.19) homolog, function unknown	- none -	fig|6666666.225607.peg.356	CDS	H1191_S15_L001_R1_001_(paired)_trimmed_(paired)_contig_11	115386	114556	831	Cell division protein FtsQ	Bacterial Cell Division, Bacterial Cytoskeleton, cell division cluster containing FtsQ, cell division core of larger cluster	fig|6666666.225610.peg.357	CDS	A31_S13_L001_R1_001_(paired)_trimmed_(paired)_contig_1	368553	369344	792	Orotidine 5'-phosphate decarboxylase (EC 4.1.1.23)	De Novo Pyrimidine Synthesis, Riboflavin synthesis cluster	fig|6666666.225618.peg.358	CDS	H2397_S1_L001_R1_001_(paired)_trimmed_(paired)_contig_11	2501	1986	516	S-ribosylhomocysteine lyase (EC 4.4.1.21) / Autoinducer-2 production protein LuxS	Methionine Biosynthesis, Methionine Degradation
fig|6666666.225598.peg.356	CDS	H2399_S14_L001_R1_001_(paired)_trimmed_(paired)_contig_1	368957	368181	777	Putative inner membrane protein	- none -	fig|6666666.225603.peg.357	CDS	H322_S1_L001_R1_001_(paired)_trimmed_(paired)_contig_10	20514	20107	408	OsmC/Ohr family protein	- none -	fig|6666666.225607.peg.357	CDS	H1191_S15_L001_R1_001_(paired)_trimmed_(paired)_contig_11	116308	115388	921	D-alanine--D-alanine ligase B (EC 6.3.2.4)	- none -	fig|6666666.225610.peg.358	CDS	A31_S13_L001_R1_001_(paired)_trimmed_(paired)_contig_1	369344	369670	327	Translation initiation factor SUI1-related protein	Translation initiation factors bacterial	fig|6666666.225618.peg.359	CDS	H2397_S1_L001_R1_001_(paired)_trimmed_(paired)_contig_11	4210	2654	1557	Glutamate--cysteine ligase (EC 6.3.2.2)	Glutathione: Biosynthesis and gamma-glutamyl cycle
fig|6666666.225598.peg.357	CDS	H2399_S14_L001_R1_001_(paired)_trimmed_(paired)_contig_1	369282	368980	303	FIG074102: hypothetical protein	- none -	fig|6666666.225603.peg.358	CDS	H322_S1_L001_R1_001_(paired)_trimmed_(paired)_contig_10	20825	21457	633	Cyclic AMP receptor protein	CytR regulation, cAMP signaling in bacteria	fig|6666666.225607.peg.358	CDS	H1191_S15_L001_R1_001_(paired)_trimmed_(paired)_contig_11	117767	116301	1467	UDP-N-acetylmuramate--alanine ligase (EC 6.3.2.8)	Peptidoglycan Biosynthesis, Peptidoglycan biosynthesis--gjo, cell division cluster containing FtsQ	fig|6666666.225610.peg.359	CDS	A31_S13_L001_R1_001_(paired)_trimmed_(paired)_contig_1	370007	369792	216	Osmotically inducible lipoprotein B precursor	Osmotic stress cluster	fig|6666666.225618.peg.360	CDS	H2397_S1_L001_R1_001_(paired)_trimmed_(paired)_contig_11	4731	4303	429	Putative membrane protein	- none -
fig|6666666.225598.peg.358	CDS	H2399_S14_L001_R1_001_(paired)_trimmed_(paired)_contig_1	369648	369286	363	FIG00628496: hypothetical protein	- none -	fig|6666666.225603.peg.359	CDS	H322_S1_L001_R1_001_(paired)_trimmed_(paired)_contig_10	21520	23604	2085	FIG00553736: hypothetical protein	- none -	fig|6666666.225607.peg.359	CDS	H1191_S15_L001_R1_001_(paired)_trimmed_(paired)_contig_11	118902	117835	1068	UDP-N-acetylglucosamine--N-acetylmuramyl-(pentapeptide) pyrophosphoryl-undecaprenol N-acetylglucosamine transferase (EC 2.4.1.227)	Peptidoglycan Biosynthesis, cell division core of larger cluster	fig|6666666.225610.peg.360	CDS	A31_S13_L001_R1_001_(paired)_trimmed_(paired)_contig_1	371065	370265	801	Transcriptional regulatory protein YciT	Osmotic stress cluster	fig|6666666.225618.peg.361	CDS	H2397_S1_L001_R1_001_(paired)_trimmed_(paired)_contig_11	5297	4728	570	Putative phosphatase YqaB	2-phosphoglycolate salvage
fig|6666666.225598.peg.359	CDS	H2399_S14_L001_R1_001_(paired)_trimmed_(paired)_contig_1	369988	369665	324	FIG01045571: hypothetical protein	- none -	fig|6666666.225603.peg.360	CDS	H322_S1_L001_R1_001_(paired)_trimmed_(paired)_contig_10	24825	23605	1221	Acetylornithine aminotransferase (EC 2.6.1.11) / N-succinyl-L,L-diaminopimelate aminotransferase (EC 2.6.1.17)	Arginine Biosynthesis -- gjo, Arginine Biosynthesis extended, Lysine Biosynthesis DAP Pathway, Lysine Biosynthesis DAP Pathway, GJO scratch	fig|6666666.225607.peg.360	CDS	H1191_S15_L001_R1_001_(paired)_trimmed_(paired)_contig_11	120143	118899	1245	Cell division protein FtsW	Bacterial Cell Division, Bacterial Cytoskeleton, cell division cluster containing FtsQ	fig|6666666.225610.peg.361	CDS	A31_S13_L001_R1_001_(paired)_trimmed_(paired)_contig_1	373519	371066	2454	Pyruvate formate-lyase (EC 2.3.1.54)	Butanol Biosynthesis, Fermentations: Mixed acid	fig|6666666.225618.rna.5	RNA	H2397_S1_L001_R1_001_(paired)_trimmed_(paired)_contig_11	5668	5595	74	tRNA-Arg-ACG	- none -
fig|6666666.225598.peg.360	CDS	H2399_S14_L001_R1_001_(paired)_trimmed_(paired)_contig_1	370697	370311	387	Soluble cytochrome b562	Soluble cytochromes and functionally related electron carriers	fig|6666666.225603.peg.361	CDS	H322_S1_L001_R1_001_(paired)_trimmed_(paired)_contig_10	25475	24912	564	Para-aminobenzoate synthase, amidotransferase component (EC 2.6.1.85)	Chorismate: Intermediate for synthesis of Tryptophan, PAPA antibiotics, PABA, 3-hydroxyanthranilate and more., Folate Biosynthesis, Tryptophan synthesis	fig|6666666.225607.peg.361	CDS	H1191_S15_L001_R1_001_(paired)_trimmed_(paired)_contig_11	121459	120143	1317	UDP-N-acetylmuramoylalanine--D-glutamate ligase (EC 6.3.2.9)	Peptidoglycan Biosynthesis, Peptidoglycan biosynthesis--gjo	fig|6666666.225610.peg.362	CDS	A31_S13_L001_R1_001_(paired)_trimmed_(paired)_contig_1	374403	373504	900	Pyruvate formate-lyase activating enzyme (EC 1.97.1.4)	Fermentations: Mixed acid	fig|6666666.225618.peg.362	CDS	H2397_S1_L001_R1_001_(paired)_trimmed_(paired)_contig_11	5817	5659	159	hypothetical protein	- none -
fig|6666666.225598.peg.361	CDS	H2399_S14_L001_R1_001_(paired)_trimmed_(paired)_contig_1	372094	370754	1341	TldE protein, part of TldE/TldD proteolytic complex	Putative TldE-TldD proteolytic complex	fig|6666666.225603.peg.362	CDS	H322_S1_L001_R1_001_(paired)_trimmed_(paired)_contig_10	26108	25506	603	Cell filamentation protein fic	- none -	fig|6666666.225607.peg.362	CDS	H1191_S15_L001_R1_001_(paired)_trimmed_(paired)_contig_11	122544	121462	1083	Phospho-N-acetylmuramoyl-pentapeptide-transferase (EC 2.7.8.13)	Peptidoglycan Biosynthesis	fig|6666666.225610.peg.363	CDS	A31_S13_L001_R1_001_(paired)_trimmed_(paired)_contig_1	374540	375202	663	Transaldolase (EC 2.2.1.2)	Fructose utilization, Pentose phosphate pathway	fig|6666666.225618.rna.6	RNA	H2397_S1_L001_R1_001_(paired)_trimmed_(paired)_contig_11	5938	5865	74	tRNA-Arg-ACG	- none -
fig|6666666.225598.peg.362	CDS	H2399_S14_L001_R1_001_(paired)_trimmed_(paired)_contig_1	372214	372765	552	FIG138315: Putative alpha helix protein	Putative TldE-TldD proteolytic complex	fig|6666666.225603.peg.363	CDS	H322_S1_L001_R1_001_(paired)_trimmed_(paired)_contig_10	26268	26098	171	FIG01045643: hypothetical protein	- none -	fig|6666666.225607.peg.363	CDS	H1191_S15_L001_R1_001_(paired)_trimmed_(paired)_contig_11	123896	122538	1359	UDP-N-acetylmuramoylalanyl-D-glutamyl-2,6-diaminopimelate--D-alanyl-D-alanine ligase (EC 6.3.2.10)	Peptidoglycan Biosynthesis, Peptidoglycan biosynthesis--gjo	fig|6666666.225610.peg.364	CDS	A31_S13_L001_R1_001_(paired)_trimmed_(paired)_contig_1	375398	375216	183	FIG00553265: hypothetical protein	- none -	fig|6666666.225618.rna.7	RNA	H2397_S1_L001_R1_001_(paired)_trimmed_(paired)_contig_11	6208	6135	74	tRNA-Arg-ACG	- none -
fig|6666666.225598.peg.363	CDS	H2399_S14_L001_R1_001_(paired)_trimmed_(paired)_contig_1	373090	374298	1209	FIG00553433: hypothetical protein	- none -	fig|6666666.225603.peg.364	CDS	H322_S1_L001_R1_001_(paired)_trimmed_(paired)_contig_10	26945	26373	573	Peptidyl-prolyl cis-trans isomerase PpiA precursor (EC 5.2.1.8)	Peptidyl-prolyl cis-trans isomerase	fig|6666666.225607.peg.364	CDS	H1191_S15_L001_R1_001_(paired)_trimmed_(paired)_contig_11	125290	123893	1398	UDP-N-acetylmuramoylalanyl-D-glutamate--2,6-diaminopimelate ligase (EC 6.3.2.13)	Peptidoglycan Biosynthesis, Peptidoglycan biosynthesis--gjo	fig|6666666.225610.peg.365	CDS	A31_S13_L001_R1_001_(paired)_trimmed_(paired)_contig_1	375400	375513	114	hypothetical protein	- none -	fig|6666666.225618.rna.8	RNA	H2397_S1_L001_R1_001_(paired)_trimmed_(paired)_contig_11	6347	6274	74	tRNA-Arg-ACG	- none -
fig|6666666.225598.peg.364	CDS	H2399_S14_L001_R1_001_(paired)_trimmed_(paired)_contig_1	375736	374357	1380	UDP-N-acetylmuramate:L-alanyl-gamma-D-glutamyl-meso-diaminopimelate ligase (EC 6.3.2.-)	Peptidoglycan biosynthesis--gjo, Recycling of Peptidoglycan Amino Acids	fig|6666666.225603.peg.365	CDS	H322_S1_L001_R1_001_(paired)_trimmed_(paired)_contig_10	27221	28408	1188	TsgA protein homolog	Uptake of selenate and selenite	fig|6666666.225607.peg.365	CDS	H1191_S15_L001_R1_001_(paired)_trimmed_(paired)_contig_11	127133	125367	1767	Cell division protein FtsI [Peptidoglycan synthetase] (EC 2.4.1.129)	16S rRNA modification within P site of ribosome, Bacterial Cell Division, Bacterial Cytoskeleton, CBSS-83331.1.peg.3039, Flagellum in Campylobacter, Peptidoglycan Biosynthesis	fig|6666666.225610.peg.366	CDS	A31_S13_L001_R1_001_(paired)_trimmed_(paired)_contig_1	375610	376479	870	Enoyl-CoA hydratase (EC 4.2.1.17)	Acetyl-CoA fermentation to Butyrate, Butanol Biosynthesis, Butyrate metabolism cluster, Fatty acid metabolism cluster, Polyhydroxybutyrate metabolism	fig|6666666.225618.rna.9	RNA	H2397_S1_L001_R1_001_(paired)_trimmed_(paired)_contig_11	6444	6355	90	tRNA-Ser-GCT	- none -
fig|6666666.225598.peg.365	CDS	H2399_S14_L001_R1_001_(paired)_trimmed_(paired)_contig_1	375912	376910	999	Fructose-1,6-bisphosphatase, type I (EC 3.1.3.11)	Cluster Ytf and putative sugar transporter, Glycolysis and Gluconeogenesis, Putative sugar ABC transporter (ytf cluster)	fig|6666666.225603.peg.366	CDS	H322_S1_L001_R1_001_(paired)_trimmed_(paired)_contig_10	28723	31269	2547	Nitrite reductase [NAD(P)H] large subunit (EC 1.7.1.4)	Nitrate and nitrite ammonification	fig|6666666.225607.peg.366	CDS	H1191_S15_L001_R1_001_(paired)_trimmed_(paired)_contig_11	127514	127149	366	Cell division protein FtsL	16S rRNA modification within P site of ribosome, Bacterial Cell Division, Bacterial Cytoskeleton, Stationary phase repair cluster	fig|6666666.225610.peg.367	CDS	A31_S13_L001_R1_001_(paired)_trimmed_(paired)_contig_1	378495	376501	1995	FIG00554160: hypothetical protein	- none -	fig|6666666.225618.peg.363	CDS	H2397_S1_L001_R1_001_(paired)_trimmed_(paired)_contig_11	6940	6755	186	Carbon storage regulator	Carbon Starvation, Carbon storage regulator
fig|6666666.225598.peg.366	CDS	H2399_S14_L001_R1_001_(paired)_trimmed_(paired)_contig_1	378884	377319	1566	Methyl-accepting chemotaxis protein I (serine chemoreceptor protein)	Bacterial Chemotaxis	fig|6666666.225603.peg.367	CDS	H322_S1_L001_R1_001_(paired)_trimmed_(paired)_contig_10	31266	31592	327	Nitrite reductase [NAD(P)H] small subunit (EC 1.7.1.4)	Nitrate and nitrite ammonification	fig|6666666.225607.peg.367	CDS	H1191_S15_L001_R1_001_(paired)_trimmed_(paired)_contig_11	128452	127511	942	rRNA small subunit methyltransferase H	16S rRNA modification within P site of ribosome, Bacterial Cell Division	fig|6666666.225610.peg.368	CDS	A31_S13_L001_R1_001_(paired)_trimmed_(paired)_contig_1	380726	378792	1935	Exoribonuclease II (EC 3.1.13.1)	RNA processing and degradation, bacterial	fig|6666666.225618.peg.364	CDS	H2397_S1_L001_R1_001_(paired)_trimmed_(paired)_contig_11	9703	7184	2520	Alanyl-tRNA synthetase (EC 6.1.1.7)	Cluster containing Alanyl-tRNA synthetase, tRNA aminoacylation, Ala
fig|6666666.225598.peg.367	CDS	H2399_S14_L001_R1_001_(paired)_trimmed_(paired)_contig_1	379984	378995	990	Putative sugar ABC transport system, permease protein YjfF	Cluster Ytf and putative sugar transporter, Putative sugar ABC transporter (ytf cluster)	fig|6666666.225603.peg.368	CDS	H322_S1_L001_R1_001_(paired)_trimmed_(paired)_contig_10	31964	33337	1374	Siroheme synthase / Precorrin-2 oxidase (EC 1.3.1.76) / Sirohydrochlorin ferrochelatase (EC 4.99.1.4) / Uroporphyrinogen-III methyltransferase (EC 2.1.1.107)	Heme and Siroheme Biosynthesis, Heme and Siroheme Biosynthesis, Heme and Siroheme Biosynthesis	fig|6666666.225607.peg.368	CDS	H1191_S15_L001_R1_001_(paired)_trimmed_(paired)_contig_11	128914	128456	459	Cell division protein MraZ	16S rRNA modification within P site of ribosome, Bacterial Cell Division, Bacterial Cytoskeleton	fig|6666666.225610.peg.369	CDS	A31_S13_L001_R1_001_(paired)_trimmed_(paired)_contig_1	381968	380814	1155	FIG01220641: hypothetical protein	- none -	fig|6666666.225618.peg.365	CDS	H2397_S1_L001_R1_001_(paired)_trimmed_(paired)_contig_11	9761	9883	123	hypothetical protein	- none -
fig|6666666.225598.peg.368	CDS	H2399_S14_L001_R1_001_(paired)_trimmed_(paired)_contig_1	380993	379971	1023	Putative sugar ABC transport system, permease protein YtfT	Cluster Ytf and putative sugar transporter, Putative sugar ABC transporter (ytf cluster)	fig|6666666.225603.peg.369	CDS	H322_S1_L001_R1_001_(paired)_trimmed_(paired)_contig_10	33642	33490	153	hypothetical protein	- none -	fig|6666666.225607.peg.369	CDS	H1191_S15_L001_R1_001_(paired)_trimmed_(paired)_contig_11	130498	129494	1005	Fructose repressor FruR, LacI family	Fructose utilization	fig|6666666.225610.peg.370	CDS	A31_S13_L001_R1_001_(paired)_trimmed_(paired)_contig_1	382946	382158	789	Enoyl-[acyl-carrier-protein] reductase [NADH] (EC 1.3.1.9)	Fatty Acid Biosynthesis FASII	fig|6666666.225618.peg.366	CDS	H2397_S1_L001_R1_001_(paired)_trimmed_(paired)_contig_11	10375	9947	429	Regulatory protein RecX	DNA repair system including RecA, MutS and a hypothetical protein, RecA and RecX
fig|6666666.225598.peg.369	CDS	H2399_S14_L001_R1_001_(paired)_trimmed_(paired)_contig_1	382509	381007	1503	Putative sugar ABC transport system, ATP-binding protein YtfR (EC 3.6.3.17)	Cluster Ytf and putative sugar transporter, Putative sugar ABC transporter (ytf cluster)	fig|6666666.225603.peg.370	CDS	H322_S1_L001_R1_001_(paired)_trimmed_(paired)_contig_10	33622	34962	1341	Fructoselysine transporter FrlA, cationic amino acid permease	Fructoselysine (Amadori product) utilization pathway	fig|6666666.225607.peg.370	CDS	H1191_S15_L001_R1_001_(paired)_trimmed_(paired)_contig_11	131167	130676	492	Acetolactate synthase small subunit (EC 2.2.1.6)	Acetoin, butanediol metabolism, Acetolactate synthase subunits, Branched-Chain Amino Acid Biosynthesis	fig|6666666.225610.peg.371	CDS	A31_S13_L001_R1_001_(paired)_trimmed_(paired)_contig_1	383873	383067	807	Peptide transport system ATP-binding protein SapF	- none -	fig|6666666.225618.peg.367	CDS	H2397_S1_L001_R1_001_(paired)_trimmed_(paired)_contig_11	11578	10514	1065	RecA protein	DNA repair, bacterial, DNA repair, bacterial RecFOR pathway, DNA repair, bacterial UmuCD system, DNA repair system including RecA, MutS and a hypothetical protein, RecA and RecX
fig|6666666.225598.peg.370	CDS	H2399_S14_L001_R1_001_(paired)_trimmed_(paired)_contig_1	383626	382745	882	Putative sugar ABC transport system, periplasmic binding protein YtfQ precursor	Cluster Ytf and putative sugar transporter, Putative sugar ABC transporter (ytf cluster)	fig|6666666.225603.peg.371	CDS	H322_S1_L001_R1_001_(paired)_trimmed_(paired)_contig_10	34984	36006	1023	Fructoselysine 6-phosphate deglycase (EC 3.5.-.-)	Fructoselysine (Amadori product) utilization pathway	fig|6666666.225607.peg.371	CDS	H1191_S15_L001_R1_001_(paired)_trimmed_(paired)_contig_11	132870	131170	1701	Acetolactate synthase large subunit (EC 2.2.1.6)	Acetoin, butanediol metabolism, Acetolactate synthase subunits, Branched-Chain Amino Acid Biosynthesis	fig|6666666.225610.peg.372	CDS	A31_S13_L001_R1_001_(paired)_trimmed_(paired)_contig_1	384867	383875	993	Peptide transport system ATP-binding protein SapD	- none -	fig|6666666.225618.peg.368	CDS	H2397_S1_L001_R1_001_(paired)_trimmed_(paired)_contig_11	12146	11667	480	C-terminal domain of CinA type S; Protein Implicated in DNA repair function with RecA and MutS	DNA repair system including RecA, MutS and a hypothetical protein, NAD and NADP cofactor biosynthesis global, NAD and NADP cofactor biosynthesis global, Riboflavin, FMN and FAD metabolism in plants, Riboflavin synthesis cluster
fig|6666666.225598.peg.371	CDS	H2399_S14_L001_R1_001_(paired)_trimmed_(paired)_contig_1	383779	383904	126	hypothetical protein	- none -	fig|6666666.225603.peg.372	CDS	H322_S1_L001_R1_001_(paired)_trimmed_(paired)_contig_10	36057	36887	831	Fructoselysine 3-epimerase	Fructoselysine (Amadori product) utilization pathway	fig|6666666.225607.peg.372	CDS	H1191_S15_L001_R1_001_(paired)_trimmed_(paired)_contig_11	133152	133033	120	hypothetical protein	- none -	fig|6666666.225610.peg.373	CDS	A31_S13_L001_R1_001_(paired)_trimmed_(paired)_contig_1	385757	384867	891	Peptide transport system permease protein sapC (TC 3.A.1.5.5)	- none -	fig|6666666.225618.peg.369	CDS	H2397_S1_L001_R1_001_(paired)_trimmed_(paired)_contig_11	13387	12305	1083	Membrane-bound lytic murein transglycosylase B precursor (EC 3.2.1.-)	Murein Hydrolases, Peptidoglycan Biosynthesis
fig|6666666.225598.peg.372	CDS	H2399_S14_L001_R1_001_(paired)_trimmed_(paired)_contig_1	384036	383896	141	hypothetical protein	- none -	fig|6666666.225603.peg.373	CDS	H322_S1_L001_R1_001_(paired)_trimmed_(paired)_contig_10	36884	37669	786	Fructoselysine kinase (EC 2.7.1.-)	Fructoselysine (Amadori product) utilization pathway	fig|6666666.225607.peg.373	CDS	H1191_S15_L001_R1_001_(paired)_trimmed_(paired)_contig_11	134238	133294	945	Probable transcriptional activator for leuABCD operon	Leucine Biosynthesis, LysR-family proteins in Escherichia coli	fig|6666666.225610.peg.374	CDS	A31_S13_L001_R1_001_(paired)_trimmed_(paired)_contig_1	386709	385744	966	Peptide transport system permease protein sapB (TC 3.A.1.5.5)	- none -	fig|6666666.225618.peg.370	CDS	H2397_S1_L001_R1_001_(paired)_trimmed_(paired)_contig_11	14225	13503	723	Glutamate transport ATP-binding protein	- none -
fig|6666666.225598.peg.373	CDS	H2399_S14_L001_R1_001_(paired)_trimmed_(paired)_contig_1	384103	384630	528	Inorganic pyrophosphatase (EC 3.6.1.1)	Phosphate metabolism	fig|6666666.225603.peg.374	CDS	H322_S1_L001_R1_001_(paired)_trimmed_(paired)_contig_10	37771	38502	732	Transcriptional regulator of fructoselysine utilization operon FrlR	Fructoselysine (Amadori product) utilization pathway	fig|6666666.225607.peg.374	CDS	H1191_S15_L001_R1_001_(paired)_trimmed_(paired)_contig_11	135039	136610	1572	2-isopropylmalate synthase (EC 2.3.3.13)	Branched-Chain Amino Acid Biosynthesis, Leucine Biosynthesis	fig|6666666.225610.peg.375	CDS	A31_S13_L001_R1_001_(paired)_trimmed_(paired)_contig_1	388346	386706	1641	Peptide transport periplasmic protein sapA (TC 3.A.1.5.5)	- none -	fig|6666666.225618.peg.371	CDS	H2397_S1_L001_R1_001_(paired)_trimmed_(paired)_contig_11	14982	14212	771	Amino acid ABC transporter, permease protein	- none -
fig|6666666.225598.peg.374	CDS	H2399_S14_L001_R1_001_(paired)_trimmed_(paired)_contig_1	386277	384682	1596	Methyl-accepting chemotaxis protein I (serine chemoreceptor protein)	Bacterial Chemotaxis	fig|6666666.225603.peg.375	CDS	H322_S1_L001_R1_001_(paired)_trimmed_(paired)_contig_10	38655	38825	171	putative outer membrane lipoprotein	- none -	fig|6666666.225607.peg.375	CDS	H1191_S15_L001_R1_001_(paired)_trimmed_(paired)_contig_11	136610	137701	1092	3-isopropylmalate dehydrogenase (EC 1.1.1.85)	Branched-Chain Amino Acid Biosynthesis, Leucine Biosynthesis	fig|6666666.225610.peg.376	CDS	A31_S13_L001_R1_001_(paired)_trimmed_(paired)_contig_1	389445	388444	1002	Psp operon transcriptional activator	GABA and putrescine metabolism from cluters, Phage shock protein (psp) operon	fig|6666666.225618.peg.372	CDS	H2397_S1_L001_R1_001_(paired)_trimmed_(paired)_contig_11	15817	15050	768	Glutamine ABC transporter, periplasmic glutamine-binding protein (TC 3.A.1.3.2)	- none -
fig|6666666.225598.peg.375	CDS	H2399_S14_L001_R1_001_(paired)_trimmed_(paired)_contig_1	388022	386442	1581	Lipid A core-O-antigen ligase	- none -	fig|6666666.225603.peg.376	CDS	H322_S1_L001_R1_001_(paired)_trimmed_(paired)_contig_10	39914	38910	1005	Tryptophanyl-tRNA synthetase (EC 6.1.1.2)	tRNA aminoacylation, Trp	fig|6666666.225607.peg.376	CDS	H1191_S15_L001_R1_001_(paired)_trimmed_(paired)_contig_11	137704	139104	1401	3-isopropylmalate dehydratase large subunit (EC 4.2.1.33)	Branched-Chain Amino Acid Biosynthesis, Leucine Biosynthesis	fig|6666666.225610.peg.377	CDS	A31_S13_L001_R1_001_(paired)_trimmed_(paired)_contig_1	389598	390269	672	Phage shock protein A	Phage shock protein (psp) operon	fig|6666666.225618.peg.373	CDS	H2397_S1_L001_R1_001_(paired)_trimmed_(paired)_contig_11	16056	16202	147	FIG00553569: hypothetical protein	- none -
fig|6666666.225598.peg.376	CDS	H2399_S14_L001_R1_001_(paired)_trimmed_(paired)_contig_1	388632	388495	138	hypothetical protein	- none -	fig|6666666.225603.peg.377	CDS	H322_S1_L001_R1_001_(paired)_trimmed_(paired)_contig_10	40665	39907	759	Phosphoglycolate phosphatase (EC 3.1.3.18)	2-phosphoglycolate salvage, Glycolate, glyoxylate interconversions	fig|6666666.225607.peg.377	CDS	H1191_S15_L001_R1_001_(paired)_trimmed_(paired)_contig_11	139115	139720	606	3-isopropylmalate dehydratase small subunit (EC 4.2.1.33)	Branched-Chain Amino Acid Biosynthesis, Leucine Biosynthesis	fig|6666666.225610.peg.378	CDS	A31_S13_L001_R1_001_(paired)_trimmed_(paired)_contig_1	390335	390559	225	Phage shock protein B	Phage shock protein (psp) operon	fig|6666666.225618.peg.374	CDS	H2397_S1_L001_R1_001_(paired)_trimmed_(paired)_contig_11	17938	16271	1668	Methyl-accepting chemotaxis protein I (serine chemoreceptor protein)	Bacterial Chemotaxis
fig|6666666.225598.peg.377	CDS	H2399_S14_L001_R1_001_(paired)_trimmed_(paired)_contig_1	389186	388959	228	Minor fimbrial subunit StfG	- none -	fig|6666666.225603.peg.378	CDS	H322_S1_L001_R1_001_(paired)_trimmed_(paired)_contig_10	41335	40658	678	Ribulose-phosphate 3-epimerase (EC 5.1.3.1)	Conserved gene cluster associated with Met-tRNA formyltransferase, Pentose phosphate pathway, Riboflavin synthesis cluster	fig|6666666.225607.peg.378	CDS	H1191_S15_L001_R1_001_(paired)_trimmed_(paired)_contig_11	141125	139947	1179	Putative transport protein	- none -	fig|6666666.225610.peg.379	CDS	A31_S13_L001_R1_001_(paired)_trimmed_(paired)_contig_1	390559	390915	357	Phage shock protein C	Phage shock protein (psp) operon	fig|6666666.225618.peg.375	CDS	H2397_S1_L001_R1_001_(paired)_trimmed_(paired)_contig_11	18146	18850	705	putative acetyltransferase (GNAT family)	- none -
fig|6666666.225598.peg.378	CDS	H2399_S14_L001_R1_001_(paired)_trimmed_(paired)_contig_1	391034	390480	555	MrfE	- none -	fig|6666666.225603.peg.379	CDS	H322_S1_L001_R1_001_(paired)_trimmed_(paired)_contig_10	42198	41380	819	Methyl-directed repair DNA adenine methylase (EC 2.1.1.72)	DNA repair, bacterial, Shikimate kinase containing cluster	fig|6666666.225607.peg.379	CDS	H1191_S15_L001_R1_001_(paired)_trimmed_(paired)_contig_11	141408	141244	165	FIG00554712: hypothetical protein	- none -	fig|6666666.225610.peg.380	CDS	A31_S13_L001_R1_001_(paired)_trimmed_(paired)_contig_1	390960	391202	243	Phage shock protein D	Phage shock protein (psp) operon	fig|6666666.225618.peg.376	CDS	H2397_S1_L001_R1_001_(paired)_trimmed_(paired)_contig_11	19101	21662	2562	DNA mismatch repair protein MutS	DNA repair, bacterial MutL-MutS system, DNA repair system including RecA, MutS and a hypothetical protein
fig|6666666.225598.peg.379	CDS	H2399_S14_L001_R1_001_(paired)_trimmed_(paired)_contig_1	391836	391078	759	Periplasmic fimbrial chaperone StfD	- none -	fig|6666666.225603.peg.380	CDS	H322_S1_L001_R1_001_(paired)_trimmed_(paired)_contig_10	43580	42267	1314	DamX, an inner membrane protein involved in bile resistance	Shikimate kinase containing cluster	fig|6666666.225607.peg.380	CDS	H1191_S15_L001_R1_001_(paired)_trimmed_(paired)_contig_11	141495	143159	1665	SgrR, sugar-phosphate stress, transcriptional activator of SgrS small RNA	Sugar-phosphate stress regulation	fig|6666666.225610.peg.381	CDS	A31_S13_L001_R1_001_(paired)_trimmed_(paired)_contig_1	391377	393092	1716	Putative sucrose phosphorylase (EC 2.4.1.7)	Maltose and Maltodextrin Utilization	fig|6666666.225618.peg.377	CDS	H2397_S1_L001_R1_001_(paired)_trimmed_(paired)_contig_11	22033	21797	237	Hydroxyaromatic non-oxidative decarboxylase protein D (EC 4.1.1.-)	Hydroxyaromatic decarboxylase family
fig|6666666.225598.peg.380	CDS	H2399_S14_L001_R1_001_(paired)_trimmed_(paired)_contig_1	394384	391877	2508	FIG027785: Fimbriae usher protein StfC	- none -	fig|6666666.225603.peg.381	CDS	H322_S1_L001_R1_001_(paired)_trimmed_(paired)_contig_10	44648	43671	978	3-dehydroquinate synthase (EC 4.2.3.4)	Chorismate Synthesis, Common Pathway For Synthesis of Aromatic Compounds (DAHP synthase to chorismate), Shikimate kinase containing cluster, Type IV pilus	fig|6666666.225607.peg.381	CDS	H1191_S15_L001_R1_001_(paired)_trimmed_(paired)_contig_11	143329	144312	984	Thiamin ABC transporter, substrate-binding component	Thiamin biosynthesis	fig|6666666.225610.peg.382	CDS	A31_S13_L001_R1_001_(paired)_trimmed_(paired)_contig_1	393104	394396	1293	ABC-type sugar transport system, periplasmic binding protein YcjN	Maltose and Maltodextrin Utilization	fig|6666666.225618.peg.378	CDS	H2397_S1_L001_R1_001_(paired)_trimmed_(paired)_contig_11	23473	22043	1431	Hydroxyaromatic non-oxidative decarboxylase protein C (EC 4.1.1.-)	Hydroxyaromatic decarboxylase family
fig|6666666.225598.peg.381	CDS	H2399_S14_L001_R1_001_(paired)_trimmed_(paired)_contig_1	394912	394457	456	MrfB	- none -	fig|6666666.225603.peg.382	CDS	H322_S1_L001_R1_001_(paired)_trimmed_(paired)_contig_10	45299	44814	486	Shikimate kinase I (EC 2.7.1.71)	Chorismate Synthesis, Common Pathway For Synthesis of Aromatic Compounds (DAHP synthase to chorismate), Shikimate kinase containing cluster	fig|6666666.225607.peg.382	CDS	H1191_S15_L001_R1_001_(paired)_trimmed_(paired)_contig_11	144288	145898	1611	Thiamin ABC transporter, transmembrane component	Thiamin biosynthesis	fig|6666666.225610.peg.383	CDS	A31_S13_L001_R1_001_(paired)_trimmed_(paired)_contig_1	394420	395262	843	Inner membrane ABC transporter permease protein YcjO	Maltose and Maltodextrin Utilization	fig|6666666.225618.peg.379	CDS	H2397_S1_L001_R1_001_(paired)_trimmed_(paired)_contig_11	24062	23463	600	3-polyprenyl-4-hydroxybenzoate carboxy-lyase UbiX (EC 4.1.1.-)	Ubiquinone Biosynthesis, Ubiquinone Biosynthesis - gjo
fig|6666666.225598.peg.382	CDS	H2399_S14_L001_R1_001_(paired)_trimmed_(paired)_contig_1	395622	395089	534	PapA	- none -	fig|6666666.225603.peg.383	CDS	H322_S1_L001_R1_001_(paired)_trimmed_(paired)_contig_10	46802	45630	1173	Type IV pilus biogenesis protein PilQ	Type IV pilus	fig|6666666.225607.peg.383	CDS	H1191_S15_L001_R1_001_(paired)_trimmed_(paired)_contig_11	145882	146583	702	Thiamin ABC transporter, ATPase component / Thiamine transport ATP-binding protein thiQ	Thiamin biosynthesis	fig|6666666.225610.peg.384	CDS	A31_S13_L001_R1_001_(paired)_trimmed_(paired)_contig_1	395249	396091	843	Inner membrane ABC transporter permease protein YcjP	Maltose and Maltodextrin Utilization	fig|6666666.225618.peg.380	CDS	H2397_S1_L001_R1_001_(paired)_trimmed_(paired)_contig_11	24252	24662	411	Transcriptional regulator, MarR family	- none -
fig|6666666.225598.peg.383	CDS	H2399_S14_L001_R1_001_(paired)_trimmed_(paired)_contig_1	396289	396008	282	UPF0131 protein YtfP	Cluster Ytf and putative sugar transporter, Putative sugar ABC transporter (ytf cluster)	fig|6666666.225603.peg.384	CDS	H322_S1_L001_R1_001_(paired)_trimmed_(paired)_contig_10	47172	46792	381	FIG00553258: hypothetical protein	- none -	fig|6666666.225607.peg.384	CDS	H1191_S15_L001_R1_001_(paired)_trimmed_(paired)_contig_11	147347	146577	771	DedA family inner membrane protein YabI	DedA family of inner membrane proteins	fig|6666666.225610.peg.385	CDS	A31_S13_L001_R1_001_(paired)_trimmed_(paired)_contig_1	396117	397166	1050	Zinc-type alcohol dehydrogenase YcjQ	Maltose and Maltodextrin Utilization	fig|6666666.225618.peg.381	CDS	H2397_S1_L001_R1_001_(paired)_trimmed_(paired)_contig_11	25570	24665	906	Possible LysR-family transcriptional regulator	- none -
fig|6666666.225598.peg.384	CDS	H2399_S14_L001_R1_001_(paired)_trimmed_(paired)_contig_1	400122	396346	3777	Uncharacterized protein YtfN	Cluster Ytf and putative sugar transporter, Putative sugar ABC transporter (ytf cluster)	fig|6666666.225603.peg.385	CDS	H322_S1_L001_R1_001_(paired)_trimmed_(paired)_contig_10	47668	47192	477	Type IV pilus biogenesis protein PilO	Type IV pilus	fig|6666666.225607.peg.385	CDS	H1191_S15_L001_R1_001_(paired)_trimmed_(paired)_contig_11	148315	147464	852	Arabinose operon regulatory protein	L-Arabinose utilization	fig|6666666.225610.peg.386	CDS	A31_S13_L001_R1_001_(paired)_trimmed_(paired)_contig_1	397185	397973	789	Sugar phosphate isomerases/epimerases family protein YcjR	Maltose and Maltodextrin Utilization	fig|6666666.225618.peg.382	CDS	H2397_S1_L001_R1_001_(paired)_trimmed_(paired)_contig_11	25679	27058	1380	Possible membrane transport protein	- none -
fig|6666666.225598.peg.385	CDS	H2399_S14_L001_R1_001_(paired)_trimmed_(paired)_contig_1	401852	400119	1734	Uncharacterized protein YtfM precursor	Cluster Ytf and putative sugar transporter, Putative sugar ABC transporter (ytf cluster)	fig|6666666.225603.peg.386	CDS	H322_S1_L001_R1_001_(paired)_trimmed_(paired)_contig_10	48146	47652	495	FIG00554994: hypothetical protein	- none -	fig|6666666.225607.peg.386	CDS	H1191_S15_L001_R1_001_(paired)_trimmed_(paired)_contig_11	148649	150361	1713	Ribulokinase (EC 2.7.1.16)	L-Arabinose utilization	fig|6666666.225610.peg.387	CDS	A31_S13_L001_R1_001_(paired)_trimmed_(paired)_contig_1	397989	399041	1053	Putative oxidoreductase YcjS (EC 1.-.-.-), NADH-binding	Maltose and Maltodextrin Utilization	fig|6666666.225618.peg.383	CDS	H2397_S1_L001_R1_001_(paired)_trimmed_(paired)_contig_11	27058	27432	375	FIG074102: hypothetical protein	- none -
fig|6666666.225598.peg.386	CDS	H2399_S14_L001_R1_001_(paired)_trimmed_(paired)_contig_1	402077	402715	639	Peptide methionine sulfoxide reductase MsrA (EC 1.8.4.11)	Cluster Ytf and putative sugar transporter, Peptide methionine sulfoxide reductase, Putative sugar ABC transporter (ytf cluster)	fig|6666666.225603.peg.387	CDS	H322_S1_L001_R1_001_(paired)_trimmed_(paired)_contig_10	48985	48203	783	FIG00554433: hypothetical protein	- none -	fig|6666666.225607.peg.387	CDS	H1191_S15_L001_R1_001_(paired)_trimmed_(paired)_contig_11	150369	151874	1506	L-arabinose isomerase (EC 5.3.1.4)	L-Arabinose utilization	fig|6666666.225610.peg.388	CDS	A31_S13_L001_R1_001_(paired)_trimmed_(paired)_contig_1	399038	401281	2244	Maltose phosphorylase (EC 2.4.1.8) / Trehalose phosphorylase (EC 2.4.1.64)	Maltose and Maltodextrin Utilization, Trehalose Biosynthesis, Trehalose Uptake and Utilization	fig|6666666.225618.peg.384	CDS	H2397_S1_L001_R1_001_(paired)_trimmed_(paired)_contig_11	28479	27487	993	RNA polymerase sigma factor RpoS	Stationary phase repair cluster, Transcription initiation, bacterial sigma factors
fig|6666666.225598.peg.387	CDS	H2399_S14_L001_R1_001_(paired)_trimmed_(paired)_contig_1	402821	404236	1416	putative secreted protein	- none -	fig|6666666.225603.peg.388	CDS	H322_S1_L001_R1_001_(paired)_trimmed_(paired)_contig_10	49105	51657	2553	Multimodular transpeptidase-transglycosylase (EC 2.4.1.129) (EC 3.4.-.-)	Peptidoglycan Biosynthesis, Type IV pilus	fig|6666666.225607.peg.388	CDS	H1191_S15_L001_R1_001_(paired)_trimmed_(paired)_contig_11	151960	152655	696	L-ribulose-5-phosphate 4-epimerase (EC 5.1.3.4)	L-Arabinose utilization	fig|6666666.225610.peg.389	CDS	A31_S13_L001_R1_001_(paired)_trimmed_(paired)_contig_1	401278	401955	678	Beta-phosphoglucomutase (EC 5.4.2.6)	Maltose and Maltodextrin Utilization, Trehalose Uptake and Utilization	fig|6666666.225618.peg.385	CDS	H2397_S1_L001_R1_001_(paired)_trimmed_(paired)_contig_11	29678	28539	1140	Lipoprotein NlpD	Stationary phase repair cluster
fig|6666666.225598.peg.388	CDS	H2399_S14_L001_R1_001_(paired)_trimmed_(paired)_contig_1	404435	405766	1332	Putative membrane protein	- none -	fig|6666666.225603.peg.389	CDS	H322_S1_L001_R1_001_(paired)_trimmed_(paired)_contig_10	52341	51745	597	ADP compounds hydrolase NudE (EC 3.6.1.-)	Nudix proteins (nucleoside triphosphate hydrolases)	fig|6666666.225607.peg.389	CDS	H1191_S15_L001_R1_001_(paired)_trimmed_(paired)_contig_11	152788	153873	1086	Prophage Lp2 protein 6	- none -	fig|6666666.225610.peg.390	CDS	A31_S13_L001_R1_001_(paired)_trimmed_(paired)_contig_1	401971	403053	1083	Multiple sugar ABC transporter, ATP-binding protein	Maltose and Maltodextrin Utilization	fig|6666666.225618.peg.386	CDS	H2397_S1_L001_R1_001_(paired)_trimmed_(paired)_contig_11	30432	29806	627	Protein-L-isoaspartate O-methyltransferase (EC 2.1.1.77)	Protein-L-isoaspartate O-methyltransferase, Stationary phase repair cluster, Ton and Tol transport systems, tRNA modification Archaea
fig|6666666.225598.peg.389	CDS	H2399_S14_L001_R1_001_(paired)_trimmed_(paired)_contig_1	406036	405830	207	FIG00614015: hypothetical protein	- none -	fig|6666666.225603.peg.390	CDS	H322_S1_L001_R1_001_(paired)_trimmed_(paired)_contig_10	52642	54780	2139	IgaA: a membrane protein that prevents overactivation of the Rcs regulatory system	CBSS-584.1.peg.3382	fig|6666666.225607.peg.390	CDS	H1191_S15_L001_R1_001_(paired)_trimmed_(paired)_contig_11	153955	156315	2361	DNA polymerase II (EC 2.7.7.7)	DNA Repair Base Excision, EC49-61	fig|6666666.225610.peg.391	CDS	A31_S13_L001_R1_001_(paired)_trimmed_(paired)_contig_1	404095	403103	993	Transcriptional regulator YcjW, LacI family, possibly involved in maltodextrin utilization pathway	Maltose and Maltodextrin Utilization	fig|6666666.225618.peg.387	CDS	H2397_S1_L001_R1_001_(paired)_trimmed_(paired)_contig_11	31187	30426	762	5-nucleotidase SurE (EC 3.1.3.5)	Housecleaning nucleoside triphosphate pyrophosphatases, Stationary phase repair cluster
fig|6666666.225598.peg.390	CDS	H2399_S14_L001_R1_001_(paired)_trimmed_(paired)_contig_1	406364	406921	558	Protein ytfJ precursor	- none -	fig|6666666.225603.peg.391	CDS	H322_S1_L001_R1_001_(paired)_trimmed_(paired)_contig_10	54843	55523	681	FIG001957: putative hydrolase	CBSS-584.1.peg.3382	fig|6666666.225607.peg.391	CDS	H1191_S15_L001_R1_001_(paired)_trimmed_(paired)_contig_11	156449	159355	2907	RNA polymerase associated protein RapA (EC 3.6.1.-)	CBSS-326442.4.peg.1852, EC49-61	fig|6666666.225610.peg.392	CDS	A31_S13_L001_R1_001_(paired)_trimmed_(paired)_contig_1	404258	405658	1401	Conserved protein YcjX with nucleoside triphosphate hydrolase domain	A conserved operon linked to TyrR and possibly involved in virulence	fig|6666666.225618.peg.388	CDS	H2397_S1_L001_R1_001_(paired)_trimmed_(paired)_contig_11	32617	31568	1050	tRNA pseudouridine 13 synthase (EC 4.2.1.-)	Stationary phase repair cluster, tRNA modification Archaea, tRNA modification Bacteria, tRNA processing
fig|6666666.225598.peg.391	CDS	H2399_S14_L001_R1_001_(paired)_trimmed_(paired)_contig_1	407654	406911	744	3'(2'),5'-bisphosphate nucleotidase (EC 3.1.3.7)	Inorganic Sulfur Assimilation	fig|6666666.225603.peg.392	CDS	H322_S1_L001_R1_001_(paired)_trimmed_(paired)_contig_10	55523	55924	402	Ribosome-associated heat shock protein implicated in the recycling of the 50S subunit (S4 paralog)	CBSS-584.1.peg.3382, Cell division-ribosomal stress proteins cluster, DNA replication cluster 1, Heat shock dnaK gene cluster extended	fig|6666666.225607.peg.392	CDS	H1191_S15_L001_R1_001_(paired)_trimmed_(paired)_contig_11	159368	160024	657	Ribosomal large subunit pseudouridine synthase A (EC 4.2.1.70)	EC49-61, RNA pseudouridine syntheses, Ribosome biogenesis bacterial, tRNA modification Bacteria	fig|6666666.225610.peg.393	CDS	A31_S13_L001_R1_001_(paired)_trimmed_(paired)_contig_1	405655	406698	1044	Membrane protein YcjF	A conserved operon linked to TyrR and possibly involved in virulence	fig|6666666.225618.peg.389	CDS	H2397_S1_L001_R1_001_(paired)_trimmed_(paired)_contig_11	33093	32614	480	2-C-methyl-D-erythritol 2,4-cyclodiphosphate synthase (EC 4.6.1.12)	Isoprenoid Biosynthesis, Nonmevalonate Branch of Isoprenoid Biosynthesis, Stationary phase repair cluster
fig|6666666.225598.peg.392	CDS	H2399_S14_L001_R1_001_(paired)_trimmed_(paired)_contig_1	407876	409819	1944	2',3'-cyclic-nucleotide 2'-phosphodiesterase (EC 3.1.4.16)	Purine conversions, pyrimidine conversions	fig|6666666.225603.peg.393	CDS	H322_S1_L001_R1_001_(paired)_trimmed_(paired)_contig_10	55948	56826	879	33 kDa chaperonin (Heat shock protein 33) (HSP33)	CBSS-584.1.peg.3382	fig|6666666.225607.peg.393	CDS	H1191_S15_L001_R1_001_(paired)_trimmed_(paired)_contig_11	160920	160108	813	DnaJ-like protein DjlA	EC49-61, Possible RNA modification and stress response cluster, Rcs phosphorelay signal transduction pathway	fig|6666666.225610.peg.394	CDS	A31_S13_L001_R1_001_(paired)_trimmed_(paired)_contig_1	406847	408409	1563	Transcriptional repressor protein TyrR	Common Pathway For Synthesis of Aromatic Compounds (DAHP synthase to chorismate), Phenylalanine and Tyrosine Branches from Chorismate	fig|6666666.225618.peg.390	CDS	H2397_S1_L001_R1_001_(paired)_trimmed_(paired)_contig_11	33803	33093	711	2-C-methyl-D-erythritol 4-phosphate cytidylyltransferase (EC 2.7.7.60)	Isoprenoid Biosynthesis, Nonmevalonate Branch of Isoprenoid Biosynthesis, Stationary phase repair cluster
fig|6666666.225598.peg.393	CDS	H2399_S14_L001_R1_001_(paired)_trimmed_(paired)_contig_1	410388	410008	381	Redox-sensing transcriptional regulator QorR	NADPH:quinone oxidoreductase 2	fig|6666666.225603.peg.394	CDS	H322_S1_L001_R1_001_(paired)_trimmed_(paired)_contig_10	58563	56875	1689	FIG00554495: hypothetical protein	- none -	fig|6666666.225607.peg.394	CDS	H1191_S15_L001_R1_001_(paired)_trimmed_(paired)_contig_11	161104	163467	2364	Outer membrane protein Imp, required for envelope biogenesis / Organic solvent tolerance protein precursor	EC49-61, ECSIG4-SIG7, Lipopolysaccharide assembly, Possible RNA modification and stress response cluster, Possible RNA modification and stress response cluster	fig|6666666.225610.peg.395	CDS	A31_S13_L001_R1_001_(paired)_trimmed_(paired)_contig_1	408967	408461	507	Thiol peroxidase, Tpx-type (EC 1.11.1.15)	Thioredoxin-disulfide reductase	fig|6666666.225618.peg.391	CDS	H2397_S1_L001_R1_001_(paired)_trimmed_(paired)_contig_11	34134	33823	312	Cell division protein DivIC (FtsB), stabilizes FtsL against RasP cleavage	Bacterial Cell Division, Bacterial Cytoskeleton, Cell division-ribosomal stress proteins cluster, Stationary phase repair cluster
fig|6666666.225598.peg.394	CDS	H2399_S14_L001_R1_001_(paired)_trimmed_(paired)_contig_1	410477	411331	855	NADPH:quinone oxidoreductase 2	NADPH:quinone oxidoreductase 2	fig|6666666.225603.peg.395	CDS	H322_S1_L001_R1_001_(paired)_trimmed_(paired)_contig_10	58595	58792	198	hypothetical protein	- none -	fig|6666666.225607.peg.395	CDS	H1191_S15_L001_R1_001_(paired)_trimmed_(paired)_contig_11	163521	164807	1287	Survival protein SurA precursor (Peptidyl-prolyl cis-trans isomerase SurA) (EC 5.2.1.8)	EC49-61, ECSIG4-SIG7, Lipopolysaccharide assembly, Peptidyl-prolyl cis-trans isomerase, Periplasmic Stress Response, Possible RNA modification and stress response cluster	fig|6666666.225610.peg.396	CDS	A31_S13_L001_R1_001_(paired)_trimmed_(paired)_contig_1	409104	410102	999	L-alanine-DL-glutamate epimerase	Muconate lactonizing enzyme family, Recycling of Peptidoglycan Amino Acids, Recycling of Peptidoglycan Amino Acids cluster	fig|6666666.225618.peg.392	CDS	H2397_S1_L001_R1_001_(paired)_trimmed_(paired)_contig_11	34620	34297	324	Putative cytochrome oxidase subunit	- none -
fig|6666666.225598.peg.395	CDS	H2399_S14_L001_R1_001_(paired)_trimmed_(paired)_contig_1	411429	411800	372	conserved hypothetical protein	- none -	fig|6666666.225603.peg.396	CDS	H322_S1_L001_R1_001_(paired)_trimmed_(paired)_contig_10	58992	60611	1620	Phosphoenolpyruvate carboxykinase [ATP] (EC 4.1.1.49)	CBSS-584.1.peg.3382, Pyruvate metabolism I: anaplerotic reactions, PEP, Serine-glyoxylate cycle	fig|6666666.225607.peg.396	CDS	H1191_S15_L001_R1_001_(paired)_trimmed_(paired)_contig_11	164825	165802	978	4-hydroxythreonine-4-phosphate dehydrogenase (EC 1.1.1.262)	EC49-61, ECSIG4-SIG7, Possible RNA modification and stress response cluster, Pyridoxin (Vitamin B6) Biosynthesis	fig|6666666.225610.peg.397	CDS	A31_S13_L001_R1_001_(paired)_trimmed_(paired)_contig_1	410806	410084	723	Gamma-D-Glutamyl-meso-Diaminopimelate Amidase	Recycling of Peptidoglycan Amino Acids, Recycling of Peptidoglycan Amino Acids cluster	fig|6666666.225618.peg.393	CDS	H2397_S1_L001_R1_001_(paired)_trimmed_(paired)_contig_11	35275	34670	606	Adenylylsulfate kinase (EC 2.7.1.25)	Cysteine Biosynthesis, Inorganic Sulfur Assimilation
fig|6666666.225598.peg.396	CDS	H2399_S14_L001_R1_001_(paired)_trimmed_(paired)_contig_1	411886	412743	858	L-rhamnose operon transcriptional activator RhaR	L-rhamnose utilization	fig|6666666.225603.peg.397	CDS	H322_S1_L001_R1_001_(paired)_trimmed_(paired)_contig_10	62018	60672	1347	Osmolarity sensory histidine kinase EnvZ	- none -	fig|6666666.225607.peg.397	CDS	H1191_S15_L001_R1_001_(paired)_trimmed_(paired)_contig_11	165799	166620	822	SSU rRNA (adenine(1518)-N(6)/adenine(1519)-N(6))-dimethyltransferase (EC 2.1.1.182)	EC49-61, ECSIG4-SIG7, Possible RNA modification and stress response cluster, RNA methylation, Ribosome biogenesis bacterial	fig|6666666.225610.peg.398	CDS	A31_S13_L001_R1_001_(paired)_trimmed_(paired)_contig_1	411051	412667	1617	Periplasmic Murein Peptide-Binding Protein MppA	Recycling of Peptidoglycan Amino Acids, Recycling of Peptidoglycan Amino Acids cluster	fig|6666666.225618.peg.394	CDS	H2397_S1_L001_R1_001_(paired)_trimmed_(paired)_contig_11	36702	35275	1428	Sulfate adenylyltransferase subunit 1 (EC 2.7.7.4)	Cysteine Biosynthesis, Inorganic Sulfur Assimilation
fig|6666666.225598.peg.397	CDS	H2399_S14_L001_R1_001_(paired)_trimmed_(paired)_contig_1	412756	413343	588	FIG00554887: hypothetical protein	- none -	fig|6666666.225603.peg.398	CDS	H322_S1_L001_R1_001_(paired)_trimmed_(paired)_contig_10	62734	62015	720	Two-component system response regulator OmpR	- none -	fig|6666666.225607.peg.398	CDS	H1191_S15_L001_R1_001_(paired)_trimmed_(paired)_contig_11	166623	167000	378	ApaG protein	EC49-61, Possible RNA modification and stress response cluster	fig|6666666.225610.peg.399	CDS	A31_S13_L001_R1_001_(paired)_trimmed_(paired)_contig_1	413168	412728	441	FIG00553301: hypothetical protein	- none -	fig|6666666.225618.peg.395	CDS	H2397_S1_L001_R1_001_(paired)_trimmed_(paired)_contig_11	37620	36712	909	Sulfate adenylyltransferase subunit 2 (EC 2.7.7.4)	Cysteine Biosynthesis, Inorganic Sulfur Assimilation
fig|6666666.225598.peg.398	CDS	H2399_S14_L001_R1_001_(paired)_trimmed_(paired)_contig_1	413423	414391	969	Putative membrane protein	- none -	fig|6666666.225603.peg.399	CDS	H322_S1_L001_R1_001_(paired)_trimmed_(paired)_contig_10	63076	63549	474	Transcription elongation factor GreB	CBSS-243265.1.peg.198, Transcription factors bacterial	fig|6666666.225607.peg.399	CDS	H1191_S15_L001_R1_001_(paired)_trimmed_(paired)_contig_11	167005	167856	852	Bis(5'-nucleosyl)-tetraphosphatase, symmetrical (EC 3.6.1.41)	EC49-61, Possible RNA modification and stress response cluster	fig|6666666.225610.peg.400	CDS	A31_S13_L001_R1_001_(paired)_trimmed_(paired)_contig_1	414689	414108	582	FIG00553793: hypothetical protein	- none -	fig|6666666.225618.peg.396	CDS	H2397_S1_L001_R1_001_(paired)_trimmed_(paired)_contig_11	39045	37630	1416	Siroheme synthase / Precorrin-2 oxidase (EC 1.3.1.76) / Sirohydrochlorin ferrochelatase (EC 4.99.1.4) / Uroporphyrinogen-III methyltransferase (EC 2.1.1.107)	Heme and Siroheme Biosynthesis, Heme and Siroheme Biosynthesis, Heme and Siroheme Biosynthesis
fig|6666666.225598.peg.399	CDS	H2399_S14_L001_R1_001_(paired)_trimmed_(paired)_contig_1	416095	414422	1674	Methyl-accepting chemotaxis protein I (serine chemoreceptor protein)	Bacterial Chemotaxis	fig|6666666.225603.peg.400	CDS	H322_S1_L001_R1_001_(paired)_trimmed_(paired)_contig_10	63662	65989	2328	Transcription accessory protein (S1 RNA-binding domain)	CBSS-243265.1.peg.198, Cell division-ribosomal stress proteins cluster, Transcription factors bacterial	fig|6666666.225607.peg.400	CDS	H1191_S15_L001_R1_001_(paired)_trimmed_(paired)_contig_11	168604	168125	480	Dihydrofolate reductase (EC 1.5.1.3)	5-FCL-like protein, EC49-61, Folate Biosynthesis	fig|6666666.225610.peg.401	CDS	A31_S13_L001_R1_001_(paired)_trimmed_(paired)_contig_1	414930	415184	255	FIG00553804: hypothetical protein	- none -	fig|6666666.225618.peg.397	CDS	H2397_S1_L001_R1_001_(paired)_trimmed_(paired)_contig_11	39290	40279	990	Alkaline phosphatase isozyme conversion protein precursor (EC 3.4.11.-)	CBSS-216592.1.peg.3534
fig|6666666.225598.peg.400	CDS	H2399_S14_L001_R1_001_(paired)_trimmed_(paired)_contig_1	416125	416238	114	hypothetical protein	- none -	fig|6666666.225603.peg.401	CDS	H322_S1_L001_R1_001_(paired)_trimmed_(paired)_contig_10	66608	66832	225	Ferrous iron transport protein A	- none -	fig|6666666.225607.peg.401	CDS	H1191_S15_L001_R1_001_(paired)_trimmed_(paired)_contig_11	168719	168841	123	hypothetical protein	- none -	fig|6666666.225610.peg.402	CDS	A31_S13_L001_R1_001_(paired)_trimmed_(paired)_contig_1	415349	415492	144	hypothetical protein	- none -	fig|6666666.225618.peg.398	CDS	H2397_S1_L001_R1_001_(paired)_trimmed_(paired)_contig_11	41044	40310	735	Phosphoadenylyl-sulfate reductase [thioredoxin] (EC 1.8.4.8)	Cysteine Biosynthesis, Inorganic Sulfur Assimilation
fig|6666666.225598.peg.401	CDS	H2399_S14_L001_R1_001_(paired)_trimmed_(paired)_contig_1	416339	417004	666	Nitric oxide-dependent regulator DnrN or NorA	Nitrosative stress	fig|6666666.225603.peg.402	CDS	H322_S1_L001_R1_001_(paired)_trimmed_(paired)_contig_10	66859	69174	2316	Ferrous iron transport protein B	- none -	fig|6666666.225607.peg.402	CDS	H1191_S15_L001_R1_001_(paired)_trimmed_(paired)_contig_11	168870	169484	615	Threonine efflux protein	- none -	fig|6666666.225610.peg.403	CDS	A31_S13_L001_R1_001_(paired)_trimmed_(paired)_contig_1	418044	416293	1752	FIG00553641: hypothetical protein	- none -	fig|6666666.225618.peg.399	CDS	H2397_S1_L001_R1_001_(paired)_trimmed_(paired)_contig_11	42867	41182	1686	Sulfite reductase [NADPH] hemoprotein beta-component (EC 1.8.1.2)	Cysteine Biosynthesis, Inorganic Sulfur Assimilation
fig|6666666.225598.peg.402	CDS	H2399_S14_L001_R1_001_(paired)_trimmed_(paired)_contig_1	418485	417073	1413	D-serine/D-alanine/glycine transporter	Glycine and Serine Utilization, Pyruvate Alanine Serine Interconversions	fig|6666666.225603.peg.403	CDS	H322_S1_L001_R1_001_(paired)_trimmed_(paired)_contig_10	69174	69410	237	FIG00553284: hypothetical protein	- none -	fig|6666666.225607.peg.403	CDS	H1191_S15_L001_R1_001_(paired)_trimmed_(paired)_contig_11	171398	169536	1863	Glutathione-regulated potassium-efflux system protein KefC	Potassium homeostasis	fig|6666666.225610.peg.404	CDS	A31_S13_L001_R1_001_(paired)_trimmed_(paired)_contig_1	418437	418246	192	FIG00553665: hypothetical protein	- none -	fig|6666666.225618.peg.400	CDS	H2397_S1_L001_R1_001_(paired)_trimmed_(paired)_contig_11	44696	42894	1803	Sulfite reductase [NADPH] flavoprotein alpha-component (EC 1.8.1.2)	Cysteine Biosynthesis, Inorganic Sulfur Assimilation
fig|6666666.225598.peg.403	CDS	H2399_S14_L001_R1_001_(paired)_trimmed_(paired)_contig_1	419395	418775	621	FKBP-type peptidyl-prolyl cis-trans isomerase FklB (EC 5.2.1.8)	Peptidyl-prolyl cis-trans isomerase	fig|6666666.225603.peg.404	CDS	H322_S1_L001_R1_001_(paired)_trimmed_(paired)_contig_10	69725	69456	270	protein of unknown function DUF1471	- none -	fig|6666666.225607.peg.404	CDS	H1191_S15_L001_R1_001_(paired)_trimmed_(paired)_contig_11	171921	171391	531	Glutathione-regulated potassium-efflux system ancillary protein KefF	Glutathione-regulated potassium-efflux system and associated functions, Potassium homeostasis	fig|6666666.225610.peg.405	CDS	A31_S13_L001_R1_001_(paired)_trimmed_(paired)_contig_1	418783	418511	273	FIG00553416: hypothetical protein	- none -	fig|6666666.225618.peg.401	CDS	H2397_S1_L001_R1_001_(paired)_trimmed_(paired)_contig_11	44695	44820	126	hypothetical protein	- none -
fig|6666666.225598.peg.404	CDS	H2399_S14_L001_R1_001_(paired)_trimmed_(paired)_contig_1	419597	420175	579	Putative cell envelope opacity-associated protein A	- none -	fig|6666666.225603.peg.405	CDS	H322_S1_L001_R1_001_(paired)_trimmed_(paired)_contig_10	70586	69807	780	Biotin synthesis protein BioH	Biotin biosynthesis, Biotin biosynthesis Experimental, Biotin synthesis cluster	fig|6666666.225607.peg.405	CDS	H1191_S15_L001_R1_001_(paired)_trimmed_(paired)_contig_11	172368	172135	234	probable lipoprotein	- none -	fig|6666666.225610.peg.406	CDS	A31_S13_L001_R1_001_(paired)_trimmed_(paired)_contig_1	419036	419209	174	FIG00553787: hypothetical protein	- none -	fig|6666666.225618.peg.402	CDS	H2397_S1_L001_R1_001_(paired)_trimmed_(paired)_contig_11	45103	45363	261	Queuosine biosynthesis QueD, PTPS-I	Queuosine-Archaeosine Biosynthesis, Zinc regulated enzymes, tRNA modification Bacteria
fig|6666666.225598.peg.405	CDS	H2399_S14_L001_R1_001_(paired)_trimmed_(paired)_contig_1	420697	420248	450	LSU ribosomal protein L9p	Ribosome LSU bacterial	fig|6666666.225603.peg.406	CDS	H322_S1_L001_R1_001_(paired)_trimmed_(paired)_contig_10	70663	71304	642	Competence protein F homolog, phosphoribosyltransferase domain; protein YhgH required for utilization of DNA as sole source of carbon and energy	Biotin biosynthesis Experimental, Biotin synthesis cluster, CBSS-216591.1.peg.168	fig|6666666.225607.peg.406	CDS	H1191_S15_L001_R1_001_(paired)_trimmed_(paired)_contig_11	173364	172501	864	FIG00554441: hypothetical protein	- none -	fig|6666666.225610.peg.407	CDS	A31_S13_L001_R1_001_(paired)_trimmed_(paired)_contig_1	419288	419491	204	FIG00554929: hypothetical protein	- none -	fig|6666666.225618.peg.403	CDS	H2397_S1_L001_R1_001_(paired)_trimmed_(paired)_contig_11	46345	45674	672	Queuosine Biosynthesis QueE Radical SAM	Queuosine-Archaeosine Biosynthesis, tRNA modification Bacteria
fig|6666666.225598.peg.406	CDS	H2399_S14_L001_R1_001_(paired)_trimmed_(paired)_contig_1	420966	420739	228	SSU ribosomal protein S18p @ SSU ribosomal protein S18p, zinc-independent	- none -	fig|6666666.225603.peg.407	CDS	H322_S1_L001_R1_001_(paired)_trimmed_(paired)_contig_10	71363	71938	576	NfuA Fe-S protein maturation	Biotin biosynthesis Experimental	fig|6666666.225607.peg.407	CDS	H1191_S15_L001_R1_001_(paired)_trimmed_(paired)_contig_11	176748	173524	3225	Carbamoyl-phosphate synthase large chain (EC 6.3.5.5)	De Novo Pyrimidine Synthesis, Macromolecular synthesis operon	fig|6666666.225610.peg.408	CDS	A31_S13_L001_R1_001_(paired)_trimmed_(paired)_contig_1	419531	420514	984	FIG00553882: hypothetical protein	- none -	fig|6666666.225618.peg.404	CDS	H2397_S1_L001_R1_001_(paired)_trimmed_(paired)_contig_11	46543	47517	975	FIG00554258: hypothetical protein	- none -
fig|6666666.225598.peg.407	CDS	H2399_S14_L001_R1_001_(paired)_trimmed_(paired)_contig_1	421686	421291	396	SSU ribosomal protein S6p	- none -	fig|6666666.225603.peg.408	CDS	H322_S1_L001_R1_001_(paired)_trimmed_(paired)_contig_10	72309	72097	213	Cold shock protein CspA	Cold shock, CspA family of proteins	fig|6666666.225607.peg.408	CDS	H1191_S15_L001_R1_001_(paired)_trimmed_(paired)_contig_11	177809	176766	1044	Carbamoyl-phosphate synthase small chain (EC 6.3.5.5)	De Novo Pyrimidine Synthesis, Macromolecular synthesis operon	fig|6666666.225610.peg.409	CDS	A31_S13_L001_R1_001_(paired)_trimmed_(paired)_contig_1	420836	420985	150	hypothetical protein	- none -	fig|6666666.225618.peg.405	CDS	H2397_S1_L001_R1_001_(paired)_trimmed_(paired)_contig_11	48192	47503	690	N-acetylmannosamine-6-phosphate 2-epimerase (EC 5.1.3.9)	Sialic Acid Metabolism
fig|6666666.225598.peg.408	CDS	H2399_S14_L001_R1_001_(paired)_trimmed_(paired)_contig_1	422586	421858	729	YjfP protein	- none -	fig|6666666.225603.peg.409	CDS	H322_S1_L001_R1_001_(paired)_trimmed_(paired)_contig_10	74681	72573	2109	4-alpha-glucanotransferase (amylomaltase) (EC 2.4.1.25)	Glycogen metabolism, Glycogen metabolism cluster, Maltose and Maltodextrin Utilization, Maltose utilization cluster	fig|6666666.225607.peg.409	CDS	H1191_S15_L001_R1_001_(paired)_trimmed_(paired)_contig_11	177968	178081	114	hypothetical protein	- none -	fig|6666666.225610.peg.410	CDS	A31_S13_L001_R1_001_(paired)_trimmed_(paired)_contig_1	421957	421025	933	tRNA(Cytosine32)-2-thiocytidine synthetase	CBSS-326442.4.peg.1852, tRNA modification Archaea, tRNA modification Bacteria	fig|6666666.225618.peg.406	CDS	H2397_S1_L001_R1_001_(paired)_trimmed_(paired)_contig_11	49754	48201	1554	PTS system, maltose and glucose-specific IIC component (EC 2.7.1.69) / PTS system, maltose and glucose-specific IIB component (EC 2.7.1.69)	Maltose and Maltodextrin Utilization, Maltose and Maltodextrin Utilization
fig|6666666.225598.peg.409	CDS	H2399_S14_L001_R1_001_(paired)_trimmed_(paired)_contig_1	422789	423097	309	FIG01200701: possible membrane protein	- none -	fig|6666666.225603.peg.410	CDS	H322_S1_L001_R1_001_(paired)_trimmed_(paired)_contig_10	77095	74693	2403	Maltodextrin phosphorylase (EC 2.4.1.1)	Glycogen metabolism, Maltose and Maltodextrin Utilization, Maltose utilization cluster	fig|6666666.225607.peg.410	CDS	H1191_S15_L001_R1_001_(paired)_trimmed_(paired)_contig_11	179122	178382	741	4-hydroxy-tetrahydrodipicolinate reductase (EC 1.17.1.8)	Lysine Biosynthesis DAP Pathway, Lysine Biosynthesis DAP Pathway, GJO scratch	fig|6666666.225610.peg.411	CDS	A31_S13_L001_R1_001_(paired)_trimmed_(paired)_contig_1	422241	423353	1113	Endonuclease/exonuclease/phosphatase	- none -	fig|6666666.225618.peg.407	CDS	H2397_S1_L001_R1_001_(paired)_trimmed_(paired)_contig_11	49925	50752	828	RpiR family transcriptional regulator	- none -
fig|6666666.225598.peg.410	CDS	H2399_S14_L001_R1_001_(paired)_trimmed_(paired)_contig_1	423233	423508	276	Inner membrane protein	- none -	fig|6666666.225603.peg.411	CDS	H322_S1_L001_R1_001_(paired)_trimmed_(paired)_contig_10	77742	80399	2658	Transcriptional activator of maltose regulon, MalT	Maltose and Maltodextrin Utilization, Maltose utilization cluster	fig|6666666.225607.peg.411	CDS	H1191_S15_L001_R1_001_(paired)_trimmed_(paired)_contig_11	179649	180308	660	transcriptional regulator	- none -	fig|6666666.225610.peg.412	CDS	A31_S13_L001_R1_001_(paired)_trimmed_(paired)_contig_1	423757	424614	858	Putative oxidoreductase	- none -	fig|6666666.225618.peg.408	CDS	H2397_S1_L001_R1_001_(paired)_trimmed_(paired)_contig_11	51075	52184	1110	Nucleoside-diphosphate-sugar epimerases	- none -
fig|6666666.225598.peg.411	CDS	H2399_S14_L001_R1_001_(paired)_trimmed_(paired)_contig_1	423644	425587	1944	Methyl-accepting chemotaxis protein	- none -	fig|6666666.225603.peg.412	CDS	H322_S1_L001_R1_001_(paired)_trimmed_(paired)_contig_10	81346	80588	759	Glycerol-3-phosphate regulon repressor GlpR	Glycerol and Glycerol-3-phosphate Uptake and Utilization	fig|6666666.225607.peg.412	CDS	H1191_S15_L001_R1_001_(paired)_trimmed_(paired)_contig_11	180929	180321	609	N-acetylneuraminic acid outer membrane channel protein NanC	Sialic Acid Metabolism	fig|6666666.225610.peg.413	CDS	A31_S13_L001_R1_001_(paired)_trimmed_(paired)_contig_1	424634	425704	1071	Mannose-6-phosphate isomerase (EC 5.3.1.8)	Mannose Metabolism	fig|6666666.225618.peg.409	CDS	H2397_S1_L001_R1_001_(paired)_trimmed_(paired)_contig_11	53533	52235	1299	Enolase (EC 4.2.1.11)	Entner-Doudoroff Pathway, Glycolysis and Gluconeogenesis, Serine-glyoxylate cycle
fig|6666666.225598.peg.412	CDS	H2399_S14_L001_R1_001_(paired)_trimmed_(paired)_contig_1	427222	425588	1635	Acyl-CoA dehydrogenase (EC 1.3.8.7)	- none -	fig|6666666.225603.peg.413	CDS	H322_S1_L001_R1_001_(paired)_trimmed_(paired)_contig_10	82202	81372	831	GlpG protein (membrane protein of glp regulon)	Glycerol and Glycerol-3-phosphate Uptake and Utilization	fig|6666666.225607.peg.413	CDS	H1191_S15_L001_R1_001_(paired)_trimmed_(paired)_contig_11	181474	183432	1959	PTS system, fructose-specific IIB component (EC 2.7.1.69)	Fructose utilization	fig|6666666.225610.peg.414	CDS	A31_S13_L001_R1_001_(paired)_trimmed_(paired)_contig_1	427490	425685	1806	Formate hydrogenlyase transcriptional activator	Formate hydrogenase	fig|6666666.225618.peg.410	CDS	H2397_S1_L001_R1_001_(paired)_trimmed_(paired)_contig_11	55255	53618	1638	CTP synthase (EC 6.3.4.2)	CTP synthase (EC 6.3.4.2) cluster, pyrimidine conversions
fig|6666666.225598.peg.413	CDS	H2399_S14_L001_R1_001_(paired)_trimmed_(paired)_contig_1	428500	427313	1188	Similarity with glutathionylspermidine synthase (EC 6.3.1.8), group 1	Glutathionylspermidine and Trypanothione	fig|6666666.225603.peg.414	CDS	H322_S1_L001_R1_001_(paired)_trimmed_(paired)_contig_10	82622	82278	345	Thiosulfate sulfurtransferase GlpE (EC 2.8.1.1)	Glycerol and Glycerol-3-phosphate Uptake and Utilization, Single-Rhodanese-domain proteins	fig|6666666.225607.peg.414	CDS	H1191_S15_L001_R1_001_(paired)_trimmed_(paired)_contig_11	183450	186113	2664	glycosyl hydrolase, family 38	- none -	fig|6666666.225610.peg.415	CDS	A31_S13_L001_R1_001_(paired)_trimmed_(paired)_contig_1	427762	429282	1521	Aldehyde dehydrogenase (EC 1.2.1.3)	Glycerolipid and Glycerophospholipid Metabolism in Bacteria, Methylglyoxal Metabolism, Methylglyoxal Metabolism, Pyruvate metabolism II: acetyl-CoA, acetogenesis from pyruvate	fig|6666666.225618.peg.411	CDS	H2397_S1_L001_R1_001_(paired)_trimmed_(paired)_contig_11	56272	55481	792	Nucleoside triphosphate pyrophosphohydrolase MazG (EC 3.6.1.8)	Nucleoside triphosphate pyrophosphohydrolase MazG
fig|6666666.225598.peg.414	CDS	H2399_S14_L001_R1_001_(paired)_trimmed_(paired)_contig_1	429157	428501	657	FIG00554879: hypothetical protein	- none -	fig|6666666.225603.peg.415	CDS	H322_S1_L001_R1_001_(paired)_trimmed_(paired)_contig_10	82829	84346	1518	Aerobic glycerol-3-phosphate dehydrogenase (EC 1.1.5.3)	Glycerol and Glycerol-3-phosphate Uptake and Utilization, Glycerolipid and Glycerophospholipid Metabolism in Bacteria, Respiratory dehydrogenases 1	fig|6666666.225607.peg.415	CDS	H1191_S15_L001_R1_001_(paired)_trimmed_(paired)_contig_11	186106	187854	1749	mannose-6-phosphate isomerase, class I	- none -	fig|6666666.225610.peg.416	CDS	A31_S13_L001_R1_001_(paired)_trimmed_(paired)_contig_1	429315	430346	1032	Alcohol dehydrogenase (EC 1.1.1.1)	5-FCL-like protein, Butanol Biosynthesis, Fermentations: Mixed acid, Glycerolipid and Glycerophospholipid Metabolism in Bacteria	fig|6666666.225618.peg.412	CDS	H2397_S1_L001_R1_001_(paired)_trimmed_(paired)_contig_11	58607	56373	2235	GTP pyrophosphokinase (EC 2.7.6.5), (p)ppGpp synthetase I	BarA-UvrY(SirA) two-component regulatory system, CBSS-176299.4.peg.1292, Stringent Response, (p)ppGpp metabolism
fig|6666666.225598.peg.415	CDS	H2399_S14_L001_R1_001_(paired)_trimmed_(paired)_contig_1	429577	429179	399	Membrane protein with DUF350 domain	- none -	fig|6666666.225603.peg.416	CDS	H322_S1_L001_R1_001_(paired)_trimmed_(paired)_contig_10	84494	86053	1560	Diguanylate cyclase/phosphodiesterase domain 1 (GGDEF)	- none -	fig|6666666.225607.peg.416	CDS	H1191_S15_L001_R1_001_(paired)_trimmed_(paired)_contig_11	188603	187971	633	Metal-dependent hydrolase related to alanyl-tRNA synthetase	- none -	fig|6666666.225610.peg.417	CDS	A31_S13_L001_R1_001_(paired)_trimmed_(paired)_contig_1	430515	431561	1047	FIG00554985: hypothetical protein	- none -	fig|6666666.225618.peg.413	CDS	H2397_S1_L001_R1_001_(paired)_trimmed_(paired)_contig_11	59957	58659	1299	23S rRNA (Uracil-5-) -methyltransferase RumA (EC 2.1.1.-)	BarA-UvrY(SirA) two-component regulatory system, RNA methylation
fig|6666666.225598.peg.416	CDS	H2399_S14_L001_R1_001_(paired)_trimmed_(paired)_contig_1	430464	429733	732	23S rRNA (guanosine-2'-O-) -methyltransferase rlmB (EC 2.1.1.-)	RNA methylation	fig|6666666.225603.peg.417	CDS	H322_S1_L001_R1_001_(paired)_trimmed_(paired)_contig_10	86505	86044	462	FIG00553540: hypothetical protein	- none -	fig|6666666.225607.peg.417	CDS	H1191_S15_L001_R1_001_(paired)_trimmed_(paired)_contig_11	188698	189594	897	Transcriptional regulator, LysR family	- none -	fig|6666666.225610.peg.418	CDS	A31_S13_L001_R1_001_(paired)_trimmed_(paired)_contig_1	435084	431563	3522	Pyruvate-flavodoxin oxidoreductase (EC 1.2.7.-)	Methionine Degradation, Pyruvate:ferredoxin oxidoreductase	fig|6666666.225618.peg.415	CDS	H2397_S1_L001_R1_001_(paired)_trimmed_(paired)_contig_11	63258	62809	450	Hypothetical flavoprotein YqcA (clustered with tRNA pseudouridine synthase C)	CBSS-83333.1.peg.2748, Flavodoxin
fig|6666666.225598.peg.417	CDS	H2399_S14_L001_R1_001_(paired)_trimmed_(paired)_contig_1	433011	430546	2466	3'-to-5' exoribonuclease RNase R	RNA processing and degradation, bacterial	fig|6666666.225603.peg.418	CDS	H322_S1_L001_R1_001_(paired)_trimmed_(paired)_contig_10	89021	86574	2448	Glycogen phosphorylase (EC 2.4.1.1)	Glycogen metabolism, Glycogen metabolism cluster, Maltose and Maltodextrin Utilization	fig|6666666.225607.peg.418	CDS	H1191_S15_L001_R1_001_(paired)_trimmed_(paired)_contig_11	190508	189591	918	Inosine-uridine preferring nucleoside hydrolase (EC 3.2.2.1)	Purine conversions, Queuosine-Archaeosine Biosynthesis	fig|6666666.225610.peg.419	CDS	A31_S13_L001_R1_001_(paired)_trimmed_(paired)_contig_1	435504	435629	126	probable lipoprotein YPO2331	- none -	fig|6666666.225618.peg.416	CDS	H2397_S1_L001_R1_001_(paired)_trimmed_(paired)_contig_11	64059	63262	798	tRNA pseudouridine synthase C (EC 4.2.1.70)	CBSS-83333.1.peg.2748, RNA pseudouridine syntheses, tRNA modification Bacteria
fig|6666666.225598.peg.418	CDS	H2399_S14_L001_R1_001_(paired)_trimmed_(paired)_contig_1	433548	433048	501	Nitrite-sensitive transcriptional repressor NsrR	Nitrosative stress, Oxidative stress, Rrf2 family transcriptional regulators	fig|6666666.225603.peg.419	CDS	H322_S1_L001_R1_001_(paired)_trimmed_(paired)_contig_10	90467	89034	1434	Glycogen synthase, ADP-glucose transglucosylase (EC 2.4.1.21)	Glycogen metabolism, Glycogen metabolism cluster	fig|6666666.225607.peg.419	CDS	H1191_S15_L001_R1_001_(paired)_trimmed_(paired)_contig_11	191552	190602	951	4-hydroxy-3-methylbut-2-enyl diphosphate reductase (EC 1.17.1.2)	Isoprenoid Biosynthesis, Nonmevalonate Branch of Isoprenoid Biosynthesis	fig|6666666.225610.peg.420	CDS	A31_S13_L001_R1_001_(paired)_trimmed_(paired)_contig_1	436052	435630	423	Heat shock protein hslJ	- none -	fig|6666666.225618.peg.417	CDS	H2397_S1_L001_R1_001_(paired)_trimmed_(paired)_contig_11	64385	64056	330	Hypothetical protein YqcC (clustered with tRNA pseudouridine synthase C)	CBSS-83333.1.peg.2748
fig|6666666.225598.peg.419	CDS	H2399_S14_L001_R1_001_(paired)_trimmed_(paired)_contig_1	434926	433628	1299	Adenylosuccinate synthetase (EC 6.3.4.4)	Purine conversions	fig|6666666.225603.peg.420	CDS	H322_S1_L001_R1_001_(paired)_trimmed_(paired)_contig_10	91849	90566	1284	Glucose-1-phosphate adenylyltransferase (EC 2.7.7.27)	Glycogen metabolism, Glycogen metabolism cluster	fig|6666666.225607.peg.420	CDS	H1191_S15_L001_R1_001_(paired)_trimmed_(paired)_contig_11	192003	191533	471	FKBP-type peptidyl-prolyl cis-trans isomerase SlpA (EC 5.2.1.8)	Peptidyl-prolyl cis-trans isomerase	fig|6666666.225610.peg.421	CDS	A31_S13_L001_R1_001_(paired)_trimmed_(paired)_contig_1	437095	436106	990	D-lactate dehydrogenase (EC 1.1.1.28)	Fermentations: Lactate, Fermentations: Mixed acid	fig|6666666.225618.peg.418	CDS	H2397_S1_L001_R1_001_(paired)_trimmed_(paired)_contig_11	65572	65027	546	Syd protein	- none -
fig|6666666.225598.peg.420	CDS	H2399_S14_L001_R1_001_(paired)_trimmed_(paired)_contig_1	435226	435029	198	Putative inner membrane protein YjeT (clustered with HflC)	Hfl operon	fig|6666666.225603.peg.421	CDS	H322_S1_L001_R1_001_(paired)_trimmed_(paired)_contig_10	93842	91863	1980	Glycogen debranching enzyme (EC 3.2.1.-)	Glycogen metabolism, Glycogen metabolism cluster, Trehalose Biosynthesis	fig|6666666.225607.peg.421	CDS	H1191_S15_L001_R1_001_(paired)_trimmed_(paired)_contig_11	192604	192107	498	Lipoprotein signal peptidase (EC 3.4.23.36)	Lipoprotein Biosynthesis, Signal peptidase	fig|6666666.225610.peg.422	CDS	A31_S13_L001_R1_001_(paired)_trimmed_(paired)_contig_1	437307	439949	2643	Putative uncharacterized protein ydbH	CBSS-314225.3.peg.1533	fig|6666666.225618.peg.419	CDS	H2397_S1_L001_R1_001_(paired)_trimmed_(paired)_contig_11	65642	66487	846	NADPH dependent preQ0 reductase (EC 1.7.1.13)	- none -
fig|6666666.225598.peg.421	CDS	H2399_S14_L001_R1_001_(paired)_trimmed_(paired)_contig_1	436293	435289	1005	HflC protein	Hfl operon, Scaffold proteins for [4Fe-4S] cluster assembly (MRP family)	fig|6666666.225603.peg.422	CDS	H322_S1_L001_R1_001_(paired)_trimmed_(paired)_contig_10	96027	93832	2196	1,4-alpha-glucan (glycogen) branching enzyme, GH-13-type (EC 2.4.1.18)	Glycogen metabolism, Glycogen metabolism cluster, Trehalose Biosynthesis	fig|6666666.225607.peg.422	CDS	H1191_S15_L001_R1_001_(paired)_trimmed_(paired)_contig_11	195420	192604	2817	Isoleucyl-tRNA synthetase (EC 6.1.1.5)	tRNA aminoacylation, Ile	fig|6666666.225610.peg.423	CDS	A31_S13_L001_R1_001_(paired)_trimmed_(paired)_contig_1	439946	440137	192	Uncharacterized protein ynbE; probable lipoprotein STY1424	CBSS-314225.3.peg.1533, CBSS-314225.3.peg.1533	fig|6666666.225618.peg.420	CDS	H2397_S1_L001_R1_001_(paired)_trimmed_(paired)_contig_11	66605	67969	1365	Decarboxylase family protein	- none -
fig|6666666.225598.peg.422	CDS	H2399_S14_L001_R1_001_(paired)_trimmed_(paired)_contig_1	437540	436296	1245	HflK protein	Hfl operon, Scaffold proteins for [4Fe-4S] cluster assembly (MRP family)	fig|6666666.225603.peg.423	CDS	H322_S1_L001_R1_001_(paired)_trimmed_(paired)_contig_10	97399	96293	1107	Aspartate-semialdehyde dehydrogenase (EC 1.2.1.11)	Lysine Biosynthesis DAP Pathway, Lysine Biosynthesis DAP Pathway, GJO scratch, Threonine and Homoserine Biosynthesis	fig|6666666.225607.peg.423	CDS	H1191_S15_L001_R1_001_(paired)_trimmed_(paired)_contig_11	196407	195469	939	Riboflavin kinase (EC 2.7.1.26) / FMN adenylyltransferase (EC 2.7.7.2)	Riboflavin, FMN and FAD metabolism, Riboflavin, FMN and FAD metabolism, Riboflavin, FMN and FAD metabolism in plants, Riboflavin, FMN and FAD metabolism in plants, riboflavin to FAD, riboflavin to FAD	fig|6666666.225610.peg.424	CDS	A31_S13_L001_R1_001_(paired)_trimmed_(paired)_contig_1	440149	440469	321	Putative uncharacterized protein ydbL, may be related to amine metabolism	CBSS-314225.3.peg.1533	fig|6666666.225618.peg.421	CDS	H2397_S1_L001_R1_001_(paired)_trimmed_(paired)_contig_11	68246	68374	129	hypothetical protein	- none -
fig|6666666.225598.peg.423	CDS	H2399_S14_L001_R1_001_(paired)_trimmed_(paired)_contig_1	438992	437712	1281	GTP-binding protein HflX	Hfl operon, Universal GTPases	fig|6666666.225603.peg.424	CDS	H322_S1_L001_R1_001_(paired)_trimmed_(paired)_contig_10	97568	98161	594	Multiple antibiotic resistance protein marC	- none -	fig|6666666.225607.peg.424	CDS	H1191_S15_L001_R1_001_(paired)_trimmed_(paired)_contig_11	196803	196988	186	SSU ribosomal protein S20p	- none -	fig|6666666.225610.peg.425	CDS	A31_S13_L001_R1_001_(paired)_trimmed_(paired)_contig_1	440549	440875	327	FIG00554606: hypothetical protein	- none -	fig|6666666.225618.peg.422	CDS	H2397_S1_L001_R1_001_(paired)_trimmed_(paired)_contig_11	68420	69706	1287	Serine transporter	Glycine and Serine Utilization, Pyruvate Alanine Serine Interconversions
fig|6666666.225598.peg.424	CDS	H2399_S14_L001_R1_001_(paired)_trimmed_(paired)_contig_1	439374	439066	309	RNA-binding protein Hfq	Hfl operon, Polyadenylation bacterial	fig|6666666.225603.peg.425	CDS	H322_S1_L001_R1_001_(paired)_trimmed_(paired)_contig_10	98306	98476	171	hypothetical protein	- none -	fig|6666666.225607.peg.425	CDS	H1191_S15_L001_R1_001_(paired)_trimmed_(paired)_contig_11	197961	197065	897	Transcriptional activator NhaR	NhaA, NhaD and Sodium-dependent phosphate transporters	fig|6666666.225610.peg.426	CDS	A31_S13_L001_R1_001_(paired)_trimmed_(paired)_contig_1	441540	440935	606	FMN-dependent NADH-azoreductase	- none -	fig|6666666.225618.peg.423	CDS	H2397_S1_L001_R1_001_(paired)_trimmed_(paired)_contig_11	69773	71140	1368	L-serine dehydratase (EC 4.3.1.17)	Glycine and Serine Utilization, Pyruvate Alanine Serine Interconversions
fig|6666666.225598.peg.425	CDS	H2399_S14_L001_R1_001_(paired)_trimmed_(paired)_contig_1	440425	439475	951	tRNA dimethylallyltransferase (EC 2.5.1.75)	tRNA modification Bacteria, tRNA processing	fig|6666666.225603.peg.426	CDS	H322_S1_L001_R1_001_(paired)_trimmed_(paired)_contig_10	98473	99222	750	cell filamentation protein	- none -	fig|6666666.225607.peg.426	CDS	H1191_S15_L001_R1_001_(paired)_trimmed_(paired)_contig_11	199205	198033	1173	Na+/H+ antiporter NhaA type	NhaA, NhaD and Sodium-dependent phosphate transporters	fig|6666666.225610.peg.427	CDS	A31_S13_L001_R1_001_(paired)_trimmed_(paired)_contig_1	441745	445650	3906	ATP-dependent RNA helicase HrpA (EC 3.6.4.13)	- none -	fig|6666666.225618.peg.424	CDS	H2397_S1_L001_R1_001_(paired)_trimmed_(paired)_contig_11	71271	72026	756	DNA polymerase I (EC 2.7.7.7)	DNA Repair Base Excision
[truncated: 3,877 more rows]
